# Supplementary material for: Engineered long-acting Irisin-albumin binding domain fusion protein for enhanced anti-inflammatory efficacy in lipopolysaccharide-induced systemic inflammation
Source: Commun Biol. 2025 Nov 17;8:1592. doi: 10.1038/s42003-025-09000-z (PMC12623720; doi:10.1038/s42003-025-09000-z)
Supplement: Supplementary file 3 — Supplementary Data 1 [file 42003_2025_9000_MOESM3_ESM.xlsx]

## Sheet: Fig. 1E-F
Fig. 1E-F Effects of different concentrations of Irisin and ABD-Irisin on lipid droplet formation.
Concentration (ng/mL)	Irisin (n=3 per concentration group)
	1	2	3
0	0.573	0.548	0.555
50	0.522	0.522	0.533
100	0.314	0.324	0.333
200	0.313	0.334	0.341
400	0.37	0.353	0.321
Concentration (ng/mL)	ABD-Irisin (n=3 per concentration group)
	1	2	3
0	0.573	0.548	0.555
50	0.501	0.516	0.533
100	0.302	0.329	0.359
200	0.364	0.323	0.343
400	0.336	0.359	0.356

## Sheet: Fig. 1G-H
Fig. 1G-H Concentration changes of Irisin and ABD-Irisin fusion protein in mice plasma (ng/mL).
Irisin	100μg/kg/d				500μg/kg/d				1000μg/kg
Time (h)	1	2	3	4	1	2	3	4	1	2	3	4
0	0.7497	0.7497	0.7497	0.7497	0.7497	0.7497	0.7497	0.7497	0.7497	0.7497	0.7497	0.7497
0.5	35.4397	21.4397	30.3887	20.9142	178.404	178.404	197.71	153.057	282.257	252.257	303.554	287.906
1	15.4571	10.0571	7.18738	9.82224	68.3878	48.3878	54.3938	51.3908	95.6986	85.6986	107.487	91.5926
2	7.94804	6.03604	5.84259	6.89531	31.0285	31.0285	32.3185	31.6735	55.0534	55.0534	49.6729	52.3631
4	4.26122	3.26123	2.62724	4.94423	14.2708	14.2708	12.1265	13.1987	31.1546	31.1546	25.7688	28.4617
8	1.10306	1.10306	0.7497	0.926382	5.24106	5.24106	4.28232	4.76169	12.0179	12.0179	11.1125	11.5652
12	0.7497	0.7497	0.7497	0.7497	0.7497	0.7497	0.7497	0.7497	0.7497	0.7497	0.7497	0.7497
24	0.7497	0.7497	0.7497	0.7497	0.7497	0.7497	0.7497	0.7497	0.7497	0.7497	0.7497	0.7497
ABD-Irisin	100μg/kg/d				500μg/kg/d				1000μg/kg
Time (h)	1	2	3	4	1	2	3	4	1	2	3	4
0	0.7497	0.7497	0.7497	0.7497	0.7497	0.7497	0.7497	0.7497	0.7497	0.7497	0.7497	0.7497
0.5	234.879	244.248	234.879	220.064	347.139	352.139	351.139	347.139	441.248	461.248	446.914	494.081
1	300.266	294.317	305.113	314.715	436.575	426.575	417.217	461.896	656.119	686.119	689.021	647.57
2	265.426	245.469	300.266	272.868	407.459	447.139	417.139	422.139	570.106	605.609	615.609	587.609
4	245.469	211.913	248.426	260.17	375.609	351.119	365.459	398.289	545.609	566.605	574.818	570.711
8	210.204	213.751	237.106	220.428	357.139	363.983	340.204	372.094	455.469	442.734	489.021	415.877
12	63.5617	64.9142	63.5617	84.2379	80.9001	80.543	98.4044	104.474	128.404	130.9	110.573	145.736
24	39.3173	42.3374	39.3173	40.8274	32.2593	20.4432	32.2593	26.3513	23.5966	23.5966	33.4918	43.5442

## Sheet: Fig. 2B
Fig. 2B Differences in mean optical density of immunohistochemical staining across organs.
Organ tissues	Irisin							ABD-Irisin
	1	2	3	4	5	6	7	1	2	3	4	5	6	7
Heart	0.077739	0.079232	0.078788	0.08875	0.079232	0.080343	0.079157	0.080694	0.085744	0.082228	0.080223	0.077269	0.079619	0.080468
Liver	0.076034	0.075323	0.075472	0.075687	0.07634	0.075	0.076	0.079774	0.080004	0.082752	0.082594	0.08387	0.081968	0.081468
Spleen	0.089331	0.092268	0.084	0.088459	0.092	0.084	0.088	0.092156	0.09424	0.086716	0.091259	0.082802	0.086868	0.084754
Lung	0.093735	0.095322	0.093111	0.090123	0.094461	0.095104	0.091148	0.125834	0.128073	0.128235	0.128235	0.132492	0.123009	0.129342
Kidney	0.077293	0.076053	0.077791	0.078065	0.078371	0.076019	0.076392	0.081105	0.082675	0.079453	0.096264	0.093783	0.085238	0.081416

## Sheet: Fig. 3
Fig. 3 Plasma concentrations of IL-6 and TNF-α in peripheral blood of mice across different treatment groups (pg/mL).
	Irisin			ABD-Irisin
IL-6	1	2	3	1	2	3
PBS	59.82	49.85	60.12	59.82	49.85	60.12
LPS	591.794	521.685	520.885	591.794	521.685	520.885
100 ug/kg	399.935	293.45	358.596	268.954	326.77	360.688
500 ug/kg	291.727	287.001	287.615	201.846	223.896	197.988
1000 ug/kg	188.874	206.882	170.009	158.601	207.969	162.695
	Irisin			ABD-Irisin
TNF-α	1	2	3	1	2	3
PBS	120.453	119.752	125.018	120.453	119.752	125.018
LPS	3330.83	3758.02	3339.72	3330.83	3758.02	3339.72
100 ug/kg	1723.42	1638.83	1910.37	1583.82	1839.73	1739.39
500 ug/kg	1016.76	1121.32	1650.65	1294.32	1037.38	1284.37
1000 ug/kg	827.83	801.39	920.38	739.83	829.33	693.73

## Sheet: Fig. 4B
Fig. 4B Quantitative analysis of integrated optical density (IOD) for IL-1β and IL-10 immunohistochemical (IHC) staining in mice.
Groups	PBS			LPS			LPS＋ 500 μg/kg Irisin			LPS ＋ 500 μg/kg ABD-Irisin
	1	2	3	1	2	3	1	2	3	1	2	3
IL-1β	11635.4	3025.6	3200.04	42299.8	52714.2	38864.3	26102.1	22345.5	25508.7	7598.3	4508.89	4433.02
IL-10	7841.19	9169.94	7921.52	23980.6	21561.3	26796	14633.2	14633.2	15391.5	9566.27	10139	11626.4

## Sheet: Fig. 5A
Fig. 5A Granulocyte differential gene expression: LPS+ABD-Irisin vs LPS+Irisin.
genes	p_val	avg_log2FC	pct.1	pct.2	p_val_adj
Cxcr2	0	-1.73538	0.301	0.709	0
Fcer1g	0	-0.976354	0.314	0.8	0
Vsir	0	-0.829962	0.356	0.83	0
Cnn2	0	-0.87244	0.344	0.837	0
Arhgap45	0	-0.918819	0.332	0.81	0
Myl6	0	-0.83109	0.474	0.948	0
Gabarap	0	-1.05199	0.231	0.729	0
Pfn1	0	-1.21064	0.365	0.901	0
Slfn2	0	-1.31513	0.234	0.763	0
Mir142hg	0	-1.1211	0.262	0.772	0
Eif1	0	-1.03986	0.381	0.908	0
Ddx5	0	-0.757685	0.38	0.859	0
Lcp1	0	-1.06933	0.449	0.947	0
Ywhaz	0	-0.835857	0.254	0.74	0
Grina	0	-1.35433	0.213	0.632	0
Myh9	0	-0.868757	0.259	0.736	0
Rac2	0	-1.03868	0.379	0.89	0
Nfam1	0	-1.10126	0.27	0.753	0
Tspo	0	-1.01767	0.318	0.81	0
Tmbim6	0	-0.850771	0.317	0.813	0
Cebpd	0	-0.891167	0.211	0.679	0
Atp6v0c	0	-0.792116	0.277	0.729	0
Msrb1	0	-1.18585	0.409	0.921	0
Pim1	0	-1.3135	0.111	0.504	0
Clic1	0	-0.857148	0.347	0.84	0
H2-D1	0	-0.919717	0.44	0.934	0
Ccnd3	0	-1.05299	0.305	0.828	0
Lrg1	0	-1.51734	0.294	0.824	0
Myl12b	0	-0.862727	0.339	0.831	0
Grk2	0	-0.876541	0.251	0.725	0
Cdk2ap2	0	-0.961732	0.271	0.73	0
Ppp1ca	0	-0.940451	0.225	0.677	0
Malat1	0	-1.22971	0.295	0.747	0
Prdx5	0	-0.926007	0.446	0.938	0
Fth1	0	-1.77749	0.37	0.866	0
Gda	0	-1.15536	0.417	0.9	0
Spi1	0	-1.14123	0.212	0.737	0
Serf2	0	-1.09863	0.331	0.862	0
Hdc	0	-1.52466	0.215	0.697	0
Hck	0	-0.786934	0.214	0.644	0
Tpm3	0	-0.840356	0.41	0.882	0
S100a9	0	-0.883326	0.621	0.934	0
S100a8	0	-1.41007	0.641	0.932	0
S100a11	0	-1.44555	0.265	0.771	0
Tln1	0	-0.811297	0.211	0.645	0
Csf3r	0	-1.856	0.266	0.734	0
Laptm5	0	-0.874035	0.345	0.861	0
Cd52	0	-1.03035	0.406	0.926	0
Sh3bgrl3	0	-1.04403	0.28	0.772	0
Gnb2	0	-0.868997	0.393	0.906	0
Actb	0	-1.30037	0.573	0.997	0
Alox5ap	0	-0.988474	0.476	0.94	0
Zyx	0	-1.06358	0.178	0.63	0
Mxd1	0	-1.39371	0.229	0.716	0
Arpc4	0	-0.791839	0.283	0.747	0
Ptpn6	0	-0.833026	0.269	0.725	0
Gapdh	0	-0.983704	0.304	0.767	0
Arhgdib	0	-1.00488	0.427	0.879	0
Pirb	0	-1.00623	0.259	0.721	0
Pglyrp1	0	-0.937443	0.453	0.896	0
Vasp	0	-0.970226	0.324	0.838	0
Cd177	0	-1.01223	0.311	0.748	0
Tyrobp	0	-1.17561	0.414	0.898	0
Gpi1	0	-0.817034	0.375	0.855	0
Ftl1	0	-1.28639	0.356	0.875	0
Iqgap1	0	-0.8279	0.341	0.823	0
Rhog	0	-0.863411	0.157	0.582	0
Coro1a	0	-1.16948	0.414	0.95	0
Ifitm2	0	-1.20919	0.222	0.645	0
Ifitm3	0	-1.40789	0.343	0.783	0
Taldo1	0	-0.922323	0.439	0.946	0
Ctsd	0	-1.18746	0.291	0.763	0
Mcemp1	0	-1.0122	0.359	0.849	0
Hp	0	-1.65158	0.397	0.928	0
Cotl1	0	-0.824617	0.379	0.895	0
Cyba	0	-1.10963	0.408	0.912	0
Pkm	0	-0.918129	0.362	0.87	0
Anxa2	0	-0.95836	0.41	0.913	0
Gnai2	0	-1.20495	0.396	0.939	0
Flna	0	-0.955458	0.319	0.814	0
Arpc2	8.11318e-307	-0.795198	0.485	0.936	2.31599e-302
Elob	7.17324e-306	-0.750415	0.145	0.537	2.04767e-301
Ngp	1.05026e-305	-1.40948	0.511	0.8	2.99809e-301
Msn	1.83471e-304	-0.814908	0.261	0.71	5.23738e-300
Hcls1	1.16633e-301	-0.77936	0.297	0.771	3.32939e-297
Siglece	1.20276e-299	-0.908369	0.107	0.479	3.4334e-295
G6pdx	3.92372e-298	-0.736595	0.166	0.56	1.12007e-293
Rhoa	1.38517e-295	-0.658281	0.324	0.784	3.95412e-291
Csf2rb	2.50415e-294	-0.882974	0.21	0.622	7.14833e-290
Rps27	4.38797e-294	-0.834988	0.337	0.798	1.25259e-289
Chil1	7.40366e-294	-0.89987	0.236	0.655	2.11345e-289
Il1r2	1.60977e-290	-1.39827	0.17	0.553	4.59526e-286
Lilrb4a	9.21447e-290	-0.781971	0.199	0.602	2.63036e-285
Limd2	1.17353e-289	-0.792469	0.257	0.692	3.34997e-285
Eif5a	1.89534e-289	-0.836034	0.21	0.619	5.41043e-285
Gpsm3	2.68435e-287	-0.692245	0.299	0.752	7.66274e-283
Flot2	4.16207e-287	-0.69152	0.181	0.584	1.18811e-282
Fgr	1.18637e-284	-0.897565	0.216	0.633	3.3866e-280
Fxyd5	1.37464e-284	-1.33114	0.162	0.54	3.92404e-280
Rbms1	3.35657e-283	-0.582792	0.294	0.726	9.58167e-279
Aldoa	4.83678e-283	-0.772058	0.266	0.694	1.38071e-278
Plp2	1.08958e-282	-0.71315	0.162	0.553	3.11031e-278
Mcl1	1.17926e-281	-0.94641	0.352	0.807	3.36631e-277
Itgb2	5.37677e-281	-0.677795	0.332	0.785	1.53485e-276
Flot1	6.28807e-281	-0.792366	0.169	0.56	1.79499e-276
Cd9	1.65859e-280	-0.665665	0.272	0.707	4.73462e-276
Ppp1r18	4.83505e-280	-0.687284	0.294	0.735	1.38021e-275
Pxn	5.0865e-280	-0.707639	0.151	0.536	1.45199e-275
Arpc1b	5.95482e-280	-0.758551	0.465	0.909	1.69986e-275
Pnkp	6.40643e-280	-0.689973	0.197	0.602	1.82878e-275
Fes	7.04678e-280	-0.759824	0.164	0.557	2.01157e-275
Dgat1	1.16766e-279	-0.810352	0.18	0.577	3.33321e-275
Myl12a	8.36905e-279	-0.657344	0.277	0.697	2.38903e-274
Ndufa3	2.19231e-278	-0.700567	0.198	0.599	6.25818e-274
Ltb4r1	2.3658e-278	-0.753161	0.223	0.631	6.75341e-274
Picalm	3.33323e-278	-1.05831	0.183	0.568	9.51503e-274
Pygl	5.00227e-278	-0.762226	0.435	0.901	1.42795e-273
Itgam	6.55638e-278	-0.722155	0.355	0.813	1.87158e-273
Kdm7a	7.58283e-278	-0.81115	0.272	0.696	2.1646e-273
Scand1	1.3387e-277	-0.683621	0.102	0.457	3.82144e-273
Stat3	1.0616e-276	-0.863294	0.199	0.591	3.03045e-272
Npepps	1.46183e-276	-0.628688	0.204	0.605	4.17295e-272
Lmnb1	3.97751e-276	-0.727778	0.197	0.592	1.13542e-271
R3hdm4	1.16901e-275	-0.772836	0.192	0.593	3.33705e-271
Lcn2	1.50967e-274	-1.04605	0.535	0.863	4.30951e-270
Arrb2	1.71799e-274	-0.663871	0.339	0.803	4.90418e-270
Msl1	2.31725e-274	-0.785684	0.322	0.758	6.61481e-270
Lilr4b	4.26689e-273	-0.885826	0.14	0.506	1.21803e-268
Rabac1	6.16581e-273	-0.845246	0.191	0.588	1.76009e-268
Lsp1	1.3573e-271	-0.952638	0.251	0.666	3.87454e-267
Fbxl5	4.02236e-271	-0.967726	0.212	0.607	1.14822e-266
Cdkn2d	2.3703e-270	-0.677936	0.235	0.64	6.76625e-266
Atp6v0b	2.38044e-270	-0.71107	0.269	0.698	6.79519e-266
Sell	1.04091e-268	-1.19231	0.235	0.631	2.97138e-264
Arpc3	6.03178e-267	-0.675259	0.409	0.882	1.72183e-262
Rab7	8.45251e-266	-0.56037	0.215	0.623	2.41285e-261
Pgd	8.85202e-266	-0.642489	0.398	0.87	2.5269e-261
Gng5	5.21339e-264	-0.656974	0.259	0.657	1.48821e-259
Arf1	1.57807e-263	-0.546121	0.271	0.693	4.50475e-259
Tnfaip2	2.76739e-263	-1.00228	0.137	0.489	7.8998e-259
Sun2	6.21504e-263	-0.738916	0.348	0.787	1.77415e-258
Glipr2	1.02861e-261	-0.720847	0.22	0.622	2.93628e-257
Cd33	1.30522e-261	-0.912658	0.173	0.551	3.72589e-257
Ncf1	6.89446e-261	-0.700984	0.396	0.859	1.96809e-256
Slfn4	9.19189e-261	-1.67863	0.255	0.626	2.62392e-256
Arhgdia	7.38975e-260	-0.664771	0.135	0.492	2.10948e-255
Ldha	2.58842e-259	-0.61541	0.314	0.741	7.38892e-255
Prr13	3.28088e-259	-0.98405	0.303	0.717	9.36559e-255
Cd300lf	1.08737e-257	-0.923873	0.176	0.548	3.10401e-253
Cfl1	8.95282e-257	-0.691599	0.476	0.919	2.55567e-252
Ncf4	1.89013e-256	-0.612255	0.303	0.72	5.39556e-252
Ubb	5.53249e-256	-0.605355	0.434	0.862	1.5793e-251
1600014C10Rik	6.7988e-256	-0.796818	0.112	0.449	1.94078e-251
Ckap4	1.2306e-255	-0.76228	0.371	0.81	3.51288e-251
Grb2	1.38641e-255	-0.606954	0.253	0.666	3.95765e-251
Cd44	1.12754e-253	-0.618784	0.336	0.777	3.21866e-249
Atp6v1g1	1.20088e-253	-0.748295	0.277	0.693	3.42802e-249
Ubc	1.24339e-252	-0.706464	0.169	0.534	3.54938e-248
Ftl1-ps1	1.28532e-252	-0.840102	0.13	0.473	3.66908e-248
Adipor1	1.62244e-251	-0.775638	0.268	0.683	4.63141e-247
Prelid1	1.16709e-250	-0.555967	0.273	0.683	3.33157e-246
Cd53	2.1976e-250	-0.599243	0.256	0.668	6.27326e-246
Treml2	2.71847e-250	-0.689746	0.152	0.508	7.76013e-246
Mettl9	1.22793e-248	-0.517263	0.323	0.75	3.50524e-244
Rab44	8.68638e-248	-0.654192	0.134	0.482	2.47961e-243
Rab24	2.72601e-247	-0.561636	0.176	0.544	7.78168e-243
Slc2a3	3.06567e-247	-0.645976	0.24	0.64	8.75127e-243
Rflnb	3.38425e-247	-0.725199	0.345	0.753	9.66069e-243
Cebpe	1.12469e-246	-0.852953	0.185	0.539	3.21054e-242
Arhgef1	1.33129e-246	-0.618145	0.182	0.557	3.80031e-242
Cdc42se1	1.49167e-246	-0.633264	0.263	0.68	4.25813e-242
Ndufb7	1.08375e-245	-0.639885	0.243	0.633	3.09369e-241
Ndufb1-ps	7.27553e-245	-0.508386	0.301	0.706	2.07687e-240
Nfe2	4.07546e-244	-0.650335	0.233	0.629	1.16338e-239
Eno1	2.26611e-243	-0.606887	0.127	0.466	6.46884e-239
Ogfrl1	5.43583e-243	-0.719466	0.296	0.706	1.55171e-238
Il17ra	7.50134e-243	-0.911074	0.262	0.655	2.14133e-238
Trim30a	4.70852e-242	-1.09559	0.091	0.397	1.34409e-237
Cox8a	4.01028e-241	-0.691377	0.293	0.693	1.14477e-236
Rpl18a	5.00586e-241	-0.718786	0.315	0.752	1.42897e-236
Pram1	4.11867e-240	-0.642829	0.243	0.641	1.17572e-235
Ucp2	2.77093e-239	-0.675601	0.178	0.54	7.9099e-235
Pak2	3.14647e-238	-0.462539	0.245	0.641	8.98192e-234
App	4.77744e-238	-0.435718	0.209	0.586	1.36377e-233
Mapk3	7.86622e-238	-0.610069	0.307	0.75	2.24549e-233
Evi2	9.13947e-238	-0.590045	0.304	0.72	2.60895e-233
Lamp2	1.66241e-237	-0.525474	0.218	0.601	4.74551e-233
Rgs19	4.62871e-237	-0.487334	0.121	0.456	1.32131e-232
Pilra	8.66265e-237	-0.767744	0.169	0.526	2.47284e-232
Pi16	1.3044e-236	-0.863992	0.207	0.58	3.72353e-232
Sri	2.05728e-236	-0.535599	0.306	0.721	5.87271e-232
Anp32a	3.04664e-236	-0.709862	0.216	0.59	8.69695e-232
Ikzf1	5.00663e-236	-0.536051	0.248	0.639	1.42919e-231
Sorl1	6.41692e-236	-0.662152	0.324	0.746	1.83177e-231
Ppp4c	6.94713e-236	-0.564553	0.156	0.508	1.98313e-231
Cpne3	2.01024e-235	-0.683023	0.239	0.61	5.73843e-231
Atg3	5.88577e-235	-0.506297	0.182	0.549	1.68015e-230
Tsc22d4	6.23414e-235	-0.62265	0.293	0.705	1.7796e-230
Gm11808	7.15213e-235	-0.731994	0.163	0.505	2.04165e-230
Arl6ip1	9.76973e-235	-0.806321	0.258	0.633	2.78887e-230
Son	2.96462e-234	-0.605259	0.273	0.671	8.46281e-230
Rab27a	3.06625e-234	-0.564618	0.215	0.595	8.75291e-230
Cebpb	5.83267e-234	-0.897319	0.136	0.47	1.66499e-229
Cst3	9.65572e-234	-0.60298	0.297	0.72	2.75632e-229
Srsf5	2.55822e-233	-0.651649	0.294	0.714	7.3027e-229
Lmo4	6.73868e-233	-0.597234	0.376	0.789	1.92362e-228
Cyfip2	8.79877e-233	-0.427569	0.204	0.58	2.5117e-228
Selplg	1.33394e-232	-1.20524	0.209	0.557	3.80786e-228
Gm10801	5.59024e-232	3.18605	0.492	0.253	1.59579e-227
Nadk	2.62562e-231	-0.519719	0.29	0.697	7.49509e-227
Sbno2	2.98382e-231	-0.810687	0.083	0.379	8.5176e-227
Ppp2r5a	1.0429e-230	-0.536017	0.253	0.654	2.97706e-226
Myo1f	1.92773e-229	-0.669281	0.285	0.686	5.50289e-225
Hnrnpu	2.28036e-229	-0.674836	0.297	0.689	6.50953e-225
Efhd2	5.70388e-229	-0.592411	0.288	0.694	1.62823e-224
Ptpn1	6.85911e-229	-0.774846	0.194	0.553	1.958e-224
Zfp36	1.33129e-228	-1.11904	0.121	0.434	3.80031e-224
Marcksl1	1.66762e-228	-0.894389	0.167	0.512	4.7604e-224
Trir	2.28585e-228	-0.60604	0.177	0.53	6.52518e-224
Tagln2	5.15191e-227	-0.876886	0.194	0.527	1.47066e-222
Skap2	2.76273e-226	-0.421208	0.3	0.706	7.8865e-222
Rbm39	8.98838e-226	-0.491596	0.266	0.655	2.56582e-221
Alas1	1.32094e-225	-0.426019	0.194	0.555	3.77075e-221
Xbp1	1.94488e-225	-0.634269	0.144	0.473	5.55186e-221
Gm42418	2.73275e-225	-0.51407	0.286	0.713	7.80092e-221
Sipa1	5.3332e-225	-0.574576	0.124	0.446	1.52241e-220
Ehd1	1.86395e-224	-0.649749	0.166	0.512	5.32084e-220
Hspa8	1.99567e-223	-0.53611	0.371	0.793	5.69685e-219
Vamp8	3.01465e-223	-0.608685	0.227	0.6	8.60562e-219
Lst1	4.97365e-223	-0.802527	0.248	0.626	1.41978e-218
Cdc42	4.99356e-223	-0.54459	0.452	0.899	1.42546e-218
Inhba	8.3497e-223	-0.680009	0.09	0.385	2.38351e-218
Emp3	9.7223e-223	-0.593801	0.224	0.584	2.77533e-218
Gm10800	3.52503e-222	3.29643	0.575	0.388	1.00626e-217
Aldh2	8.44125e-222	-0.612719	0.385	0.804	2.40964e-217
Syk	3.89647e-221	-0.677478	0.138	0.467	1.11229e-216
Chmp2a	1.52453e-220	-0.505417	0.218	0.59	4.35194e-216
Atp5e	7.37003e-220	-0.53751	0.308	0.717	2.10385e-215
Rtn3	9.97774e-220	-0.505327	0.331	0.736	2.84825e-215
Tecr	3.2932e-219	-0.486621	0.182	0.533	9.40076e-215
Clec2d	5.19867e-218	-0.760088	0.103	0.406	1.48401e-213
Il16	7.10219e-218	-0.492273	0.148	0.482	2.02739e-213
Arid3a	9.26848e-218	-0.51091	0.176	0.526	2.64578e-213
Sp100	2.51242e-217	-0.570883	0.174	0.517	7.17196e-213
Lbr	5.72582e-217	-0.364276	0.378	0.8	1.63449e-212
Gmfg	6.86573e-217	-0.534396	0.41	0.862	1.95989e-212
Tle5	2.45992e-216	-0.542776	0.14	0.464	7.0221e-212
Plaur	2.62613e-216	-0.59483	0.177	0.526	7.49655e-212
Cap1	3.1936e-216	-0.48324	0.121	0.439	9.11644e-212
Agpat2	3.42742e-216	-0.468123	0.063	0.338	9.78391e-212
E2f2	1.08059e-215	-0.667181	0.17	0.508	3.08466e-211
Ccr1	8.99162e-215	-0.911274	0.201	0.536	2.56675e-210
Mapkapk2	1.14833e-214	-0.518449	0.19	0.549	3.27802e-210
Ly6c2	2.17792e-214	-0.759108	0.401	0.772	6.21708e-210
Adpgk	1.28485e-213	-0.60809	0.329	0.719	3.66775e-209
Atp6v1e1	2.2333e-213	-0.481528	0.243	0.623	6.37519e-209
Nfkbia	3.40086e-213	-0.646879	0.334	0.729	9.70811e-209
Isg15	4.68711e-213	-1.4831	0.024	0.254	1.33798e-208
Padi4	9.5936e-213	-0.737114	0.193	0.538	2.73859e-208
Mrpl33	1.17833e-212	-0.607571	0.314	0.716	3.36366e-208
Uba52	1.57377e-212	-0.647977	0.13	0.438	4.49249e-208
F630028O10Rik	1.61021e-212	-0.550069	0.277	0.656	4.5965e-208
Slpi	4.37332e-212	-0.924338	0.378	0.789	1.24841e-207
Ap2s1	1.31153e-211	-0.533737	0.166	0.502	3.7439e-207
Tkt	2.37424e-211	-0.636916	0.431	0.845	6.77752e-207
Eno1b	8.69484e-211	-0.47605	0.079	0.362	2.48203e-206
Ripor2	2.251e-210	-0.4063	0.198	0.549	6.42572e-206
Anxa11	3.58788e-210	-0.486463	0.169	0.511	1.0242e-205
Baz1a	5.68882e-210	-0.421154	0.244	0.595	1.62393e-205
Cd164	6.35867e-210	-0.434648	0.203	0.56	1.81515e-205
Ubl5	7.32531e-210	-0.458059	0.276	0.666	2.09108e-205
Sdcbp	8.10966e-210	-0.50829	0.372	0.79	2.31498e-205
Sirpa	1.50347e-209	-0.639705	0.212	0.571	4.2918e-205
Ptprc	1.61904e-209	-0.609602	0.368	0.784	4.62171e-205
Ddx6	1.90798e-209	-0.586035	0.251	0.619	5.44653e-205
Ccni	2.94404e-208	-0.641515	0.193	0.533	8.40406e-204
Plscr1	5.99864e-208	-0.38324	0.181	0.518	1.71237e-203
B430306N03Rik	9.09006e-208	-0.552464	0.169	0.507	2.59485e-203
Zbtb7b	1.84593e-207	-0.653052	0.092	0.377	5.2694e-203
Klf13	2.6467e-207	-0.560988	0.195	0.543	7.55528e-203
Gpx1	3.63956e-207	-0.557869	0.499	0.938	1.03895e-202
Dazap2	5.43655e-207	-0.551386	0.412	0.866	1.55192e-202
H2-K1	1.38863e-206	-0.533848	0.363	0.787	3.96399e-202
Gpx4	2.295e-206	-0.617369	0.254	0.626	6.5513e-202
Vav1	4.54688e-206	-0.523781	0.166	0.497	1.29795e-201
Zdhhc18	1.31712e-205	-0.518836	0.091	0.379	3.75986e-201
Hcst	1.62844e-205	-0.620047	0.213	0.565	4.64855e-201
N4bp1	2.70887e-205	-0.633985	0.156	0.477	7.73275e-201
Ccdc88b	3.30896e-205	-0.615338	0.127	0.437	9.44576e-201
Cdk11b	2.86518e-204	-0.665194	0.179	0.51	8.17894e-200
Hnrnpc	3.22257e-204	-0.525595	0.234	0.601	9.19916e-200
Lasp1	5.95684e-204	-0.455549	0.285	0.679	1.70044e-199
Ak2	9.37139e-204	-0.594096	0.231	0.583	2.67516e-199
Stxbp2	1.54669e-203	-0.490062	0.168	0.502	4.41519e-199
Usf2	3.83217e-203	-0.596952	0.152	0.469	1.09393e-198
Stat1	1.88506e-202	-0.461679	0.15	0.473	5.3811e-198
Orm1	1.99794e-202	-0.478945	0.134	0.444	5.70333e-198
Rab5c	5.86452e-202	-0.418773	0.199	0.55	1.67409e-197
Diaph1	1.59376e-201	-0.484614	0.214	0.565	4.54954e-197
Ppp1r12a	1.62521e-201	-0.439308	0.251	0.616	4.63933e-197
Oas3	1.78427e-201	-1.01151	0.047	0.29	5.09338e-197
Klf6	2.99344e-201	-0.625301	0.288	0.667	8.54509e-197
Gsr	3.44739e-201	-0.484395	0.455	0.895	9.84093e-197
Stk17b	3.71578e-201	-0.856275	0.246	0.593	1.06071e-196
Pstpip1	2.51521e-200	-0.547296	0.175	0.51	7.17993e-196
Serp1	1.74283e-199	-0.524766	0.312	0.707	4.97508e-195
Parvg	1.80264e-199	-0.518778	0.145	0.46	5.14582e-195
Fam49b	2.21034e-199	-0.307107	0.27	0.649	6.30963e-195
Gm35769	3.91176e-199	-0.256033	0.094	0.382	1.11665e-194
Myd88	5.95559e-199	-0.697549	0.066	0.323	1.70008e-194
Lgals3	1.63394e-198	-0.615678	0.307	0.689	4.66425e-194
Ilk	4.62742e-198	-0.474161	0.14	0.452	1.32094e-193
Cmtm6	6.944e-198	-0.597557	0.245	0.601	1.98223e-193
Fus	1.33526e-197	-0.590128	0.238	0.591	3.81164e-193
Rps6ka1	1.84915e-197	-0.459151	0.234	0.588	5.27858e-193
Cox6a1	3.53705e-197	-0.459438	0.346	0.75	1.00969e-192
Twf2	4.97508e-197	-0.498306	0.243	0.61	1.42019e-192
Kif5b	1.21814e-196	-0.586229	0.221	0.556	3.47729e-192
Lrrc58	1.28094e-196	-0.352367	0.091	0.373	3.65657e-192
Acin1	2.98392e-196	-0.489401	0.128	0.427	8.51791e-192
Reep5	6.81578e-196	-0.435674	0.19	0.527	1.94563e-191
Cd82	1.7685e-195	-0.594744	0.111	0.402	5.04837e-191
Raly	1.84311e-195	-0.32423	0.164	0.484	5.26134e-191
Nisch	3.00762e-195	-0.616502	0.184	0.512	8.58557e-191
Capza2	6.26682e-195	-0.324156	0.285	0.667	1.78893e-190
Ddx3x	9.92799e-195	-0.566335	0.222	0.567	2.83404e-190
Arap3	1.3911e-194	-0.719227	0.186	0.51	3.97102e-190
Pten	2.02576e-194	-0.501675	0.185	0.515	5.78272e-190
Arhgap9	3.80118e-194	-0.50936	0.208	0.551	1.08509e-189
Lamtor4	3.83508e-194	-0.500096	0.3	0.67	1.09476e-189
Capza1	5.03936e-194	-0.398113	0.198	0.54	1.43854e-189
Capns1	5.9421e-194	-0.515282	0.231	0.572	1.69623e-189
Rab3d	6.30359e-194	-0.477354	0.223	0.576	1.79942e-189
Sf3b2	8.48973e-194	-0.50045	0.275	0.64	2.42348e-189
Csnk2b	8.77482e-194	-0.474653	0.147	0.454	2.50486e-189
Fmnl1	1.27512e-193	-0.660744	0.106	0.389	3.63996e-189
Pcbp2	2.11757e-193	-0.443355	0.273	0.641	6.04482e-189
Cd47	2.33478e-193	-0.491422	0.431	0.803	6.66488e-189
Mafg	3.68455e-193	-0.562674	0.286	0.651	1.05179e-188
Ostf1	1.2487e-192	-0.433689	0.475	0.899	3.56454e-188
Actn4	1.3454e-192	-0.456394	0.154	0.459	3.84059e-188
Dok3	2.02426e-192	-0.602774	0.152	0.463	5.77845e-188
Brk1	1.23507e-191	-0.451092	0.198	0.536	3.52563e-187
Rcsd1	1.37238e-191	-0.44502	0.184	0.517	3.9176e-187
Pfkfb4	1.39435e-191	-0.652416	0.154	0.463	3.98032e-187
Psenen	2.37402e-191	-0.543002	0.118	0.409	6.77687e-187
Prkcd	3.07626e-191	-0.558855	0.266	0.636	8.78149e-187
Mgst1	3.25764e-191	-0.482264	0.274	0.643	9.29927e-187
Prkar1a	5.94496e-191	-0.381216	0.267	0.634	1.69705e-186
Hk3	1.11358e-190	-0.502767	0.243	0.608	3.17884e-186
Tpm3-rs7	1.27327e-190	-0.37397	0.112	0.403	3.63467e-186
Alox5	3.07288e-190	-0.515512	0.2	0.539	8.77184e-186
Ndufa13	3.36586e-190	-0.430613	0.253	0.614	9.6082e-186
Apobr	4.44773e-190	-0.772965	0.133	0.427	1.26965e-185
Ost4	2.88092e-189	-0.518367	0.101	0.377	8.22387e-185
Fau	2.97742e-189	-0.609201	0.517	0.976	8.49934e-185
Fcgr3	4.79115e-189	-0.780877	0.201	0.523	1.36768e-184
Psme2	9.57693e-189	-0.527335	0.275	0.648	2.73383e-184
Atp6v1f	1.07266e-188	-0.462954	0.152	0.462	3.06201e-184
Rab8a	1.18805e-188	-0.52153	0.229	0.568	3.39142e-184
Il4ra	3.33633e-188	-0.865623	0.08	0.338	9.5239e-184
Lgals9	5.7664e-188	-0.59307	0.101	0.375	1.64608e-183
Ywhah	8.54918e-188	-0.462804	0.229	0.573	2.44045e-183
Capzb	2.62867e-187	-0.446947	0.416	0.841	7.5038e-183
Tra2a	4.72109e-187	-0.447119	0.156	0.466	1.34768e-182
Txnip	4.88784e-187	-0.791712	0.259	0.61	1.39528e-182
Hvcn1	6.57572e-187	-0.425131	0.099	0.373	1.8771e-182
B2m	6.84683e-187	-0.457362	0.564	0.945	1.9545e-182
Tnfrsf1a	7.87785e-187	-0.600928	0.134	0.43	2.24881e-182
Ube2s	1.64264e-186	-0.59522	0.175	0.478	4.68907e-182
1810058I24Rik	6.92186e-186	-0.467459	0.146	0.449	1.97592e-181
Slfn1	2.34907e-185	-1.22629	0.167	0.452	6.70566e-181
Atp6ap1	1.33543e-184	-0.547712	0.239	0.59	3.81211e-180
Sirt7	2.89174e-184	-0.465599	0.201	0.536	8.25476e-180
Akt1	4.17745e-184	-0.566204	0.144	0.444	1.19249e-179
Timm10b	4.41477e-184	-0.559172	0.103	0.373	1.26024e-179
Grk6	1.20108e-183	-0.388793	0.232	0.575	3.42859e-179
Chchd2	2.72008e-183	-0.443059	0.384	0.804	7.76474e-179
Gp1bb	3.90192e-183	-0.516121	0.141	0.44	1.11384e-178
Ptbp3	4.15691e-183	-0.326641	0.299	0.675	1.18663e-178
Txn1	6.0628e-183	-0.543541	0.567	0.967	1.73069e-178
Slc16a3	1.36676e-182	-0.710868	0.094	0.358	3.90155e-178
Hnrnpul2	2.99998e-182	-0.456845	0.203	0.532	8.56373e-178
Gsn	4.10093e-182	-0.435719	0.333	0.736	1.17065e-177
Ncor1	3.0502e-181	-0.403904	0.223	0.552	8.70711e-177
Samd9l	8.1115e-181	-0.504775	0.105	0.38	2.31551e-176
Arhgap30	1.03206e-180	-0.533928	0.2	0.525	2.94612e-176
Ssu72	1.87719e-180	-0.459704	0.207	0.536	5.35863e-176
Sema4a	3.07997e-180	-0.624393	0.173	0.482	8.79209e-176
Zmpste24	4.34454e-180	-0.534359	0.133	0.418	1.24019e-175
Kmt5a	5.52847e-180	-0.362397	0.178	0.492	1.57816e-175
Morf4l1	9.37208e-180	-0.410223	0.236	0.577	2.67535e-175
Cep85l	9.72795e-180	-0.320981	0.166	0.478	2.77694e-175
Rnf144a	1.00085e-179	-0.456955	0.206	0.532	2.85702e-175
Adprh	1.07113e-179	-0.44869	0.124	0.406	3.05766e-175
Cox17	2.58469e-179	-0.258266	0.293	0.679	7.37826e-175
Rab2a	2.61058e-179	-0.306762	0.28	0.642	7.45217e-175
Ppp1r2	4.28384e-179	-0.311484	0.216	0.554	1.22286e-174
Pilrb2	5.15248e-179	-0.497767	0.106	0.382	1.47083e-174
Nudt4	5.36064e-179	-0.519826	0.303	0.662	1.53025e-174
Hmgn2	1.11458e-178	-0.587487	0.447	0.782	3.18168e-174
Rap1b	1.49424e-178	-0.30151	0.434	0.859	4.26547e-174
Nrd1	1.62591e-178	-0.354494	0.168	0.472	4.64132e-174
Brd2	3.19877e-178	-0.579235	0.164	0.464	9.1312e-174
Sf3b1	3.93385e-178	-0.326005	0.309	0.686	1.12296e-173
Dhrs7	3.99206e-178	-0.48523	0.345	0.745	1.13957e-173
Mtpn	1.03464e-177	-0.332466	0.268	0.622	2.95349e-173
Cybb	1.23079e-177	-0.750501	0.46	0.761	3.51342e-173
Igsf6	1.94768e-177	-0.442277	0.147	0.444	5.55984e-173
Trim12c	2.46462e-177	-0.694198	0.104	0.369	7.03549e-173
Ifitm6	3.16145e-177	-0.749782	0.422	0.765	9.02469e-173
Calm3	3.45576e-177	-0.53385	0.267	0.608	9.86481e-173
Ap2m1	5.11114e-177	-0.445578	0.183	0.501	1.45903e-172
Ptpre	5.26566e-177	-0.327693	0.275	0.632	1.50314e-172
Dnajc5	6.35002e-177	-0.514574	0.161	0.461	1.81268e-172
Klf5	1.37441e-176	-0.367185	0.065	0.31	3.92338e-172
Tut7	1.38977e-176	-0.570695	0.205	0.524	3.96725e-172
Rnasek	1.69857e-176	-0.505801	0.147	0.439	4.84873e-172
Fis1	3.98928e-176	-0.451088	0.225	0.564	1.13878e-171
Ebi3	1.41512e-175	-0.478788	0.151	0.448	4.03961e-171
Ap1m1	1.42476e-175	-0.474149	0.096	0.357	4.06711e-171
Sat1	1.52176e-175	-0.600091	0.369	0.761	4.34401e-171
Snx32	2.0822e-175	-0.3546	0.166	0.47	5.94385e-171
AB124611	2.66269e-175	-0.611563	0.206	0.53	7.60093e-171
Map1lc3b	2.80824e-175	-0.76335	0.219	0.537	8.01639e-171
Cox6b1	2.9896e-175	-0.384904	0.341	0.732	8.53412e-171
Qsox1	3.09155e-175	-0.678623	0.141	0.428	8.82513e-171
C3	5.17842e-175	-0.47369	0.368	0.716	1.47823e-170
Snrnp70	5.35228e-175	-0.547662	0.254	0.601	1.52786e-170
Litaf	5.91673e-175	-0.55667	0.18	0.486	1.68899e-170
Rhou	9.72348e-175	-0.460735	0.141	0.433	2.77566e-170
Jak1	1.47617e-174	-0.473945	0.243	0.581	4.21387e-170
Sfpq	2.02935e-174	-0.378024	0.268	0.611	5.793e-170
Atox1	2.30155e-174	-0.494992	0.153	0.449	6.56999e-170
Gyg	2.33086e-174	-0.341939	0.15	0.448	6.65368e-170
Rasgrp2	3.96799e-174	-0.51861	0.162	0.465	1.1327e-169
Rbx1	1.44367e-173	-0.349995	0.254	0.596	4.1211e-169
Id2	1.53251e-173	-0.596706	0.192	0.499	4.37469e-169
Nudt3	1.69969e-173	-0.470364	0.117	0.388	4.85192e-169
Btg1	2.04788e-173	-1.13847	0.089	0.332	5.84588e-169
Fpr2	3.91872e-173	-0.688325	0.272	0.604	1.11864e-168
Riok3	9.22537e-173	-0.381192	0.186	0.502	2.63348e-168
Cd24a	1.99236e-172	-0.363523	0.373	0.769	5.68738e-168
Ier2	2.22625e-172	-0.464375	0.202	0.524	6.35505e-168
C5ar1	2.37072e-172	-0.548426	0.106	0.373	6.76745e-168
H2afj	3.064e-172	-0.558703	0.177	0.483	8.74649e-168
Glrx	3.75136e-172	-0.35543	0.365	0.75	1.07086e-167
Itgb2l	4.80194e-172	-0.38002	0.265	0.61	1.37076e-167
Emd	9.62319e-172	-0.349736	0.122	0.398	2.74704e-167
Ctsb	1.78805e-171	-0.415564	0.198	0.52	5.10416e-167
H3f3b	1.92615e-171	-0.37458	0.524	0.921	5.49837e-167
Tapbp	2.17799e-171	-0.556507	0.106	0.369	6.2173e-167
Atxn7l3b	2.92713e-171	-0.644786	0.227	0.544	8.35577e-167
Cd37	3.31333e-171	-0.451518	0.093	0.351	9.45824e-167
Calm2	4.6701e-171	-0.524222	0.3	0.638	1.33313e-166
S1pr4	4.92282e-171	-0.433505	0.143	0.432	1.40527e-166
Agtrap	9.63334e-171	-0.481317	0.16	0.457	2.74993e-166
Aldh3b1	1.32789e-170	-0.401077	0.211	0.538	3.7906e-166
Capn1	1.6273e-170	-0.500495	0.101	0.36	4.64529e-166
Pfdn5	1.72566e-170	-0.405008	0.273	0.629	4.92606e-166
Rasgrp4	1.85206e-170	-0.592005	0.134	0.414	5.28689e-166
Rbm38	1.94111e-170	-0.590003	0.155	0.447	5.54109e-166
Rinl	2.07163e-170	-0.47654	0.147	0.435	5.91367e-166
Was	3.93855e-170	-0.431803	0.12	0.394	1.1243e-165
Kri1	7.86667e-170	-0.324362	0.082	0.33	2.24562e-165
Sod2	8.84044e-170	-0.523048	0.112	0.371	2.52359e-165
Lbp	2.34846e-169	-0.343631	0.1	0.362	6.70392e-165
Hnrnpul1	8.98981e-169	-0.331187	0.17	0.469	2.56623e-164
Mark2	1.72522e-168	-0.343528	0.107	0.371	4.92481e-164
Atp5b	1.76793e-168	-0.306186	0.259	0.608	5.04674e-164
Prdx6	3.62271e-168	-0.364742	0.25	0.585	1.03414e-163
Pnp	4.52096e-168	-0.297853	0.214	0.535	1.29055e-163
Ncf2	6.38896e-168	-0.446035	0.424	0.845	1.82379e-163
Ier5	9.37595e-168	-0.80422	0.082	0.322	2.67646e-163
Irf9	1.58533e-167	-0.627001	0.078	0.316	4.52549e-163
Pet100	2.87742e-167	-0.499504	0.158	0.449	8.21389e-163
Arf5	2.92972e-167	-0.484723	0.114	0.379	8.36318e-163
Arhgap4	2.97954e-167	-0.378039	0.133	0.414	8.50539e-163
Trem3	4.91123e-167	-0.392991	0.351	0.721	1.40196e-162
Clec5a	6.1225e-167	-0.270194	0.219	0.546	1.74773e-162
Wdr1	9.35712e-167	-0.25871	0.286	0.65	2.67108e-162
Ankrd13a	9.96271e-167	-0.408238	0.151	0.437	2.84395e-162
Snx18	1.12779e-166	-0.574248	0.127	0.399	3.21938e-162
Ywhab	1.43518e-166	-0.31077	0.365	0.739	4.09686e-162
Gmip	1.86489e-166	-0.498249	0.131	0.406	5.32351e-162
Rab11a	2.15553e-166	-0.370115	0.191	0.502	6.15318e-162
Smdt1	5.17434e-166	-0.364678	0.174	0.474	1.47707e-161
Rab6a	5.37808e-166	-0.334253	0.247	0.579	1.53523e-161
Fam111a	5.94364e-166	-0.421021	0.245	0.572	1.69667e-161
Vps28	6.27112e-165	-0.40971	0.155	0.445	1.79015e-160
Aip	1.22359e-164	-0.40826	0.119	0.386	3.49287e-160
Apbb1ip	1.33129e-164	-0.384776	0.232	0.559	3.80029e-160
Ppp6r1	1.45576e-164	-0.430547	0.129	0.401	4.1556e-160
Map11	1.47622e-164	-0.472911	0.16	0.451	4.21401e-160
6430548M08Rik	1.58878e-164	-0.525236	0.185	0.486	4.53533e-160
Safb2	1.89485e-164	-0.658528	0.114	0.372	5.40904e-160
Gdi1	6.26201e-164	-0.381769	0.157	0.449	1.78755e-159
Mapre1	6.28247e-164	-0.351691	0.225	0.545	1.79339e-159
Pde2a	8.03078e-164	-0.426812	0.204	0.519	2.29247e-159
D8Ertd738e	9.33638e-164	-0.514261	0.137	0.412	2.66516e-159
Pitpna	1.10459e-163	-0.311422	0.23	0.561	3.15318e-159
Rock1	1.1861e-163	-0.283868	0.233	0.552	3.38585e-159
Cd63	1.69594e-163	-0.473426	0.307	0.656	4.84123e-159
Rnf114	2.08512e-163	-0.443655	0.11	0.368	5.95219e-159
Lyz2	5.16571e-163	-0.630318	0.6	0.912	1.4746e-158
Lamtor2	5.33622e-163	-0.401905	0.185	0.489	1.52328e-158
Arpp19	6.37167e-163	-0.325176	0.23	0.556	1.81886e-158
H2-T23	8.81889e-163	-0.606558	0.151	0.429	2.51744e-158
Atp6v0e	1.21666e-162	-0.33632	0.233	0.558	3.47307e-158
Pbxip1	1.84098e-162	-0.707123	0.195	0.49	5.25526e-158
Sft2d1	2.09011e-162	-0.306809	0.166	0.462	5.96642e-158
Cmpk2	4.29335e-162	-0.605357	0.079	0.313	1.22558e-157
Atp6v0d1	5.7827e-162	-0.369333	0.221	0.544	1.65073e-157
Pilrb1	9.24319e-162	-0.494337	0.074	0.308	2.63856e-157
Tomm6	1.23041e-161	-0.394674	0.191	0.498	3.51232e-157
Kctd20	1.56379e-161	-0.370807	0.179	0.48	4.46398e-157
Hnrnpm	1.73848e-161	-0.318787	0.266	0.608	4.96267e-157
Pbx2	5.68531e-161	-0.528367	0.09	0.332	1.62293e-156
Actn1	6.40039e-161	-0.334169	0.268	0.619	1.82705e-156
Ctdsp1	9.12488e-161	-0.443709	0.108	0.364	2.60479e-156
Rab21	1.08997e-160	-0.252406	0.142	0.423	3.11142e-156
Selenok	1.56632e-160	-0.322813	0.218	0.535	4.47123e-156
G0s2	1.6512e-160	-0.334581	0.131	0.403	4.71351e-156
Raf1	2.71399e-160	-0.509749	0.19	0.486	7.74735e-156
Ubald2	3.20679e-160	-0.502034	0.162	0.445	9.1541e-156
Ccnl2	3.93106e-160	-0.515809	0.148	0.423	1.12216e-155
Nkain2	1.05266e-159	1.03027	0.184	0.507	3.00492e-155
B4galt3	1.79488e-159	-0.52692	0.099	0.347	5.12367e-155
Eif4ebp1	3.49173e-159	-0.541598	0.073	0.3	9.9675e-155
Map4k2	4.35494e-159	-0.48929	0.168	0.457	1.24316e-154
Chst12	4.4879e-159	-0.330674	0.113	0.376	1.28112e-154
Rps14	4.71271e-159	-0.319164	0.423	0.852	1.34529e-154
Fcnb	5.80943e-159	-0.892062	0.196	0.48	1.65836e-154
Smc1a	6.67976e-159	-0.580917	0.187	0.474	1.9068e-154
Cab39	6.77189e-159	-0.275523	0.224	0.545	1.9331e-154
Ezr	7.07963e-159	-0.294048	0.193	0.497	2.02095e-154
Stk11	1.19688e-158	-0.393579	0.086	0.324	3.41662e-154
Rbm25	2.37873e-158	-0.474434	0.228	0.537	6.79032e-154
Snrpb	2.99183e-158	-0.386808	0.201	0.509	8.54048e-154
Atp6v1b2	3.50389e-158	-0.424586	0.268	0.608	1.00022e-153
Flii	3.61123e-158	-0.388958	0.099	0.347	1.03086e-153
Samhd1	3.75769e-158	-0.683702	0.276	0.586	1.07267e-153
Ube2l6	6.46043e-158	-0.553348	0.077	0.307	1.84419e-153
Scp2	8.08613e-158	-0.298512	0.306	0.651	2.30827e-153
Rrbp1	8.08739e-158	-0.402688	0.14	0.409	2.30863e-153
AI467606	1.24152e-157	-0.279617	0.234	0.564	3.54403e-153
Snrpd3	2.28499e-157	-0.343959	0.156	0.442	6.52273e-153
Fam32a	3.4862e-157	-0.445826	0.177	0.47	9.95171e-153
Drap1	4.84736e-157	-0.509123	0.094	0.335	1.38373e-152
Gm15832	6.06118e-157	-1.01162	0.185	0.459	1.73022e-152
Csf2ra	7.1532e-157	-0.359682	0.063	0.286	2.04195e-152
Cox4i1	1.36428e-156	-0.315216	0.389	0.802	3.89449e-152
Atf4	2.04111e-156	-0.28596	0.156	0.436	5.82654e-152
Fermt3	2.1142e-156	-0.376775	0.153	0.434	6.0352e-152
Mmp25	2.32768e-156	-0.549955	0.198	0.492	6.64459e-152
Top1	2.9193e-156	-0.305064	0.204	0.503	8.33344e-152
Xdh	3.95718e-156	-0.573754	0.203	0.503	1.12962e-151
Znhit1	4.45892e-156	-0.358441	0.09	0.33	1.27284e-151
Lamp1	1.50619e-155	-0.355302	0.202	0.512	4.29958e-151
Ube2i	5.04834e-155	-0.296843	0.172	0.462	1.4411e-150
Uba1	5.05391e-155	-0.431862	0.143	0.415	1.44269e-150
Snrpc	7.32089e-155	-0.289056	0.105	0.355	2.08982e-150
Ccpg1	7.5015e-155	-0.773637	0.223	0.519	2.14138e-150
Ceacam1	7.61489e-155	-0.321531	0.197	0.5	2.17375e-150
Actr3	1.03162e-154	-0.421622	0.555	0.948	2.94486e-150
P4hb	1.04678e-154	-0.337178	0.212	0.524	2.98814e-150
Rnpep	1.98918e-154	-0.358026	0.162	0.448	5.67831e-150
1110008P14Rik	3.30501e-154	-0.329476	0.069	0.295	9.43449e-150
Rbm42	4.11928e-154	-0.363429	0.115	0.37	1.17589e-149
Luc7l2	4.29905e-154	-0.362575	0.225	0.534	1.22721e-149
Chd4	4.43403e-154	-0.461162	0.194	0.489	1.26574e-149
Ltf	5.40524e-154	-0.825128	0.438	0.713	1.54298e-149
Pabpc1	6.74636e-154	-0.301524	0.33	0.71	1.92582e-149
Stk4	8.29832e-154	-0.339935	0.18	0.467	2.36884e-149
Bnip2	9.28562e-154	-0.282646	0.219	0.532	2.65067e-149
Tpd52	1.29931e-153	-1.05335	0.159	0.415	3.70902e-149
Hnrnpd	1.86953e-153	-0.444371	0.209	0.505	5.33677e-149
Ppig	2.7781e-153	-0.522622	0.171	0.444	7.93035e-149
Adgre5	3.55237e-153	-0.545717	0.146	0.416	1.01406e-148
Cpne2	8.35627e-153	-0.358176	0.059	0.274	2.38538e-148
Trim11	9.38583e-153	-0.416934	0.069	0.291	2.67928e-148
2310001H17Rik	1.1297e-152	-0.669797	0.122	0.373	3.22484e-148
Coro1b	1.30482e-152	-0.384065	0.103	0.349	3.72474e-148
Wdr26	1.57907e-152	-0.286044	0.283	0.627	4.50761e-148
Rab14	1.66596e-152	-0.272933	0.236	0.55	4.75565e-148
Crispld2	2.63821e-152	-0.597462	0.203	0.496	7.53104e-148
Ifi35	3.0769e-152	-0.414027	0.048	0.251	8.78332e-148
Dnajc8	6.35338e-152	-0.42386	0.133	0.393	1.81363e-147
Lamtor1	7.0179e-152	-0.358067	0.181	0.473	2.00333e-147
Ctbp1	1.24705e-151	-0.382472	0.154	0.426	3.55983e-147
Usp7	1.25328e-151	-0.256202	0.168	0.454	3.57761e-147
Oaz1	2.60149e-151	-0.393998	0.456	0.883	7.42622e-147
Max	2.92789e-151	-0.508008	0.238	0.547	8.35796e-147
Taf10	3.09441e-151	-0.358359	0.074	0.297	8.83332e-147
Zc3h11a	3.83875e-151	-0.370332	0.151	0.422	1.09581e-146
Sla	1.15441e-150	-0.256268	0.23	0.549	3.29538e-146
Tmed10	1.31766e-150	-0.268484	0.201	0.498	3.76138e-146
Surf4	1.37452e-150	-0.293142	0.223	0.534	3.9237e-146
Map2k3	2.68587e-150	-0.444026	0.127	0.383	7.66709e-146
Dbnl	2.8898e-150	-0.376599	0.206	0.507	8.24923e-146
Cbl	7.02533e-150	-0.30261	0.21	0.511	2.00545e-145
Edf1	8.63967e-150	-0.364448	0.098	0.336	2.46628e-145
Cdk9	8.97653e-150	-0.43763	0.167	0.446	2.56244e-145
Ube2q1	3.81217e-149	-0.379607	0.122	0.374	1.08822e-144
Vim	4.40698e-149	-0.331514	0.35	0.706	1.25802e-144
Lrch4	7.52368e-149	-0.388416	0.089	0.322	2.14771e-144
Pkn1	1.83058e-148	-0.337862	0.116	0.364	5.22556e-144
Tmem154	3.13062e-148	-0.564542	0.125	0.378	8.93666e-144
Rer1	4.43353e-148	-0.283707	0.183	0.471	1.2656e-143
Rps10	4.49568e-148	-0.352226	0.321	0.687	1.28334e-143
Rnf167	4.58948e-148	-0.502116	0.1	0.336	1.31011e-143
Midn	7.35635e-148	-0.545144	0.068	0.282	2.09994e-143
St3gal5	1.045e-147	-0.538211	0.219	0.506	2.98306e-143
Ogfr	1.93038e-147	-0.498216	0.072	0.288	5.51047e-143
Mid1ip1	5.98014e-147	-0.274028	0.162	0.438	1.70709e-142
Elovl1	1.46407e-146	-0.286736	0.064	0.275	4.17933e-142
Syngr2	2.55002e-146	-0.358207	0.237	0.552	7.27928e-142
Mkrn1	2.6833e-146	-0.322476	0.23	0.537	7.65974e-142
Hmgb1	3.27076e-146	-0.388618	0.326	0.641	9.33671e-142
Clec4d	4.78329e-146	-1.45168	0.082	0.288	1.36544e-141
Rtp4	6.58327e-146	-0.587745	0.028	0.207	1.87926e-141
Lypla2	7.47966e-146	-0.434596	0.11	0.353	2.13514e-141
Ube2b	7.69904e-146	-0.486588	0.246	0.558	2.19777e-141
Lipg	9.05416e-146	-0.574548	0.043	0.238	2.5846e-141
Bsg	9.79391e-146	-0.38604	0.103	0.341	2.79577e-141
Mta2	1.00657e-145	-0.423794	0.147	0.411	2.87336e-141
Pik3cd	1.06883e-145	-0.446694	0.179	0.459	3.05109e-141
Sp3	1.26644e-145	-0.254732	0.114	0.361	3.61519e-141
Rpl10	1.35207e-145	-0.462733	0.216	0.526	3.85962e-141
Tmem50a	1.44034e-145	-0.27901	0.325	0.682	4.11159e-141
Stat6	2.11441e-145	-0.559715	0.119	0.363	6.03578e-141
Rgl2	3.35059e-145	-0.319936	0.082	0.309	9.56459e-141
Pabpn1	3.68877e-145	-0.421576	0.137	0.394	1.053e-140
Klf7	5.15454e-145	-0.377717	0.121	0.369	1.47142e-140
1810026B05Rik	6.23282e-145	-0.306747	0.132	0.389	1.77922e-140
Ppp1r15b	7.98739e-145	-0.261794	0.239	0.555	2.28008e-140
Tmem134	1.00886e-144	-0.425101	0.124	0.374	2.87991e-140
Unc93b1	1.58028e-144	-0.506829	0.12	0.368	4.51105e-140
Tbc1d10b	1.76716e-144	-0.31045	0.138	0.398	5.04455e-140
Tmem179b	1.77383e-144	-0.346261	0.095	0.327	5.06357e-140
Slc25a11	1.84681e-144	-0.355929	0.134	0.392	5.27189e-140
Acap1	2.16036e-144	-0.387158	0.103	0.345	6.16697e-140
Scamp2	4.77708e-144	-0.301495	0.173	0.452	1.36367e-139
Bin3	4.91998e-144	-0.361956	0.116	0.363	1.40446e-139
Nedd8	1.34961e-143	-0.4048	0.189	0.478	3.85258e-139
Cmtr1	1.87747e-143	-0.333061	0.106	0.345	5.35944e-139
Eif4g1	2.6343e-143	-0.451579	0.108	0.345	7.51987e-139
Cnih4	3.05893e-143	-0.278072	0.096	0.328	8.73202e-139
BC005537	3.18944e-143	-0.342137	0.191	0.482	9.10458e-139
Chmp4b	4.24846e-143	-0.390815	0.23	0.535	1.21277e-138
Phf20l1	5.20338e-143	-0.270688	0.2	0.491	1.48536e-138
Rps9	5.22915e-143	-0.446652	0.555	0.978	1.49271e-138
Sdf4	5.63107e-143	-0.357097	0.179	0.46	1.60744e-138
Srrm1	6.73121e-143	-0.323424	0.165	0.436	1.92149e-138
Rsrc2	6.77717e-143	-0.396472	0.141	0.395	1.93461e-138
Eif4a1	8.73552e-143	-0.285115	0.197	0.487	2.49364e-138
Tpi1	1.37193e-142	-0.411527	0.169	0.443	3.91631e-138
Itpripl2	2.02168e-142	-0.382725	0.075	0.291	5.77109e-138
Trem1	2.17184e-142	-0.741021	0.1	0.327	6.19974e-138
Abca7	3.51729e-142	-0.393105	0.166	0.438	1.00404e-137
Hnrnph1	3.92279e-142	-0.362431	0.223	0.529	1.1198e-137
Zfand5	4.09487e-142	-0.40713	0.115	0.358	1.16892e-137
Slc16a6	5.96492e-142	-0.295208	0.086	0.308	1.70275e-137
Atp11b	9.91106e-142	-0.307047	0.178	0.453	2.82921e-137
Kdm6b	2.25761e-141	-0.475344	0.063	0.268	6.44458e-137
Clec4e	3.76409e-141	-0.758763	0.07	0.276	1.0745e-136
Dgat2	3.89413e-141	-0.313934	0.078	0.298	1.11162e-136
Stk38	4.84824e-141	-0.464076	0.162	0.427	1.38398e-136
Irf2bp2	5.26015e-141	-0.36238	0.126	0.373	1.50156e-136
Atxn2l	5.87864e-141	-0.375253	0.084	0.304	1.67812e-136
Rpl29	1.41565e-140	-0.457117	0.198	0.488	4.04111e-136
Psmd13	4.55108e-140	-0.336572	0.187	0.47	1.29915e-135
Dynlrb1	6.22584e-140	-0.258586	0.134	0.386	1.77723e-135
Far1	6.79436e-140	-0.250733	0.228	0.528	1.93952e-135
Rnf19b	7.61208e-140	-0.355615	0.093	0.319	2.17295e-135
Yy1	9.48753e-140	-0.266722	0.143	0.4	2.70831e-135
Tma7	1.12391e-139	-0.276205	0.305	0.638	3.20832e-135
U2af2	1.63925e-139	-0.370475	0.098	0.327	4.6794e-135
Irf7	1.72205e-139	-0.581708	0.019	0.18	4.91578e-135
Plbd1	3.16324e-139	-0.313598	0.357	0.716	9.02978e-135
Ubxn1	3.68547e-139	-0.428095	0.135	0.386	1.05206e-134
Il18rap	4.2176e-139	-0.50869	0.138	0.39	1.20396e-134
Stub1	9.58407e-139	-0.391038	0.1	0.329	2.73587e-134
Rsad2	2.30518e-138	-1.41302	0.032	0.204	6.58037e-134
Cox5b	2.59784e-138	-0.32967	0.22	0.518	7.41581e-134
Gabarapl2	2.89041e-138	-0.329148	0.158	0.423	8.25095e-134
Lrp10	5.41347e-138	-0.428981	0.096	0.32	1.54533e-133
Serpinb1a	8.94407e-138	-0.565792	0.413	0.697	2.55317e-133
Tmem59	8.9914e-138	-0.287574	0.199	0.485	2.56669e-133
Srrt	1.49811e-137	-0.363309	0.106	0.336	4.2765e-133
Mboat7	1.58291e-137	-0.434192	0.081	0.296	4.51857e-133
Sin3b	2.27962e-137	-0.386765	0.17	0.44	6.50742e-133
Oga	2.55977e-137	-0.450262	0.178	0.444	7.30712e-133
Tprgl	4.1255e-137	-0.384682	0.24	0.539	1.17766e-132
Ythdc1	4.61413e-137	-0.510749	0.124	0.362	1.31715e-132
Purb	7.02524e-137	-0.451142	0.169	0.432	2.00542e-132
Ehbp1l1	9.54246e-137	-0.415433	0.159	0.421	2.72399e-132
Safb	1.74544e-136	-0.448998	0.1	0.325	4.98253e-132
Jpt1	2.57714e-136	-0.292978	0.178	0.446	7.3567e-132
Trafd1	2.74641e-136	-0.727689	0.099	0.318	7.83991e-132
Rnf11	2.86518e-136	-0.375629	0.09	0.312	8.17895e-132
Nras	4.96059e-136	-0.363878	0.151	0.407	1.41605e-131
Pagr1a	6.78548e-136	-0.316175	0.054	0.246	1.93698e-131
Ctcf	7.85593e-136	-0.337419	0.131	0.374	2.24255e-131
Uqcr10	1.1416e-135	-0.253315	0.158	0.42	3.2588e-131
Fam160b1	2.63707e-135	-0.32195	0.085	0.301	7.52778e-131
Svil	2.77566e-135	-0.279524	0.141	0.393	7.92341e-131
Znfx1	3.11723e-135	-0.372273	0.089	0.307	8.89845e-131
Rgs14	4.06078e-135	-0.457064	0.102	0.329	1.15919e-130
Arpc5	4.26286e-135	-0.326955	0.526	0.948	1.21688e-130
Ralb	4.96319e-135	-0.296605	0.111	0.347	1.41679e-130
Kctd12	7.33048e-135	-0.465979	0.16	0.418	2.09256e-130
Eif4a2	2.35187e-134	-0.359213	0.154	0.411	6.71364e-130
Zdhhc3	6.43751e-134	-0.251082	0.137	0.386	1.83765e-129
Nos1ap	6.8722e-134	0.344684	0.174	0.458	1.96174e-129
Prpf38b	9.42294e-134	-0.384998	0.154	0.407	2.68987e-129
Srp14	3.35097e-133	-0.251393	0.223	0.515	9.56568e-129
Nsmce1	3.81945e-133	-0.264319	0.095	0.315	1.0903e-128
Slc9a3r1	4.01582e-133	-0.327731	0.063	0.262	1.14636e-128
Camp	4.09574e-133	-0.772821	0.55	0.767	1.16917e-128
Eif6	4.9554e-133	-0.309754	0.089	0.306	1.41457e-128
Sash3	7.53847e-133	-0.317218	0.107	0.336	2.15193e-128
Rab1b	9.0525e-133	-0.284604	0.077	0.286	2.58413e-128
Nipbl	1.0271e-132	-0.316718	0.174	0.434	2.93195e-128
Atrx	1.96737e-132	-0.368586	0.182	0.444	5.61605e-128
Chil3	2.15892e-132	-0.812768	0.508	0.731	6.16286e-128
Pgls	3.36939e-132	-0.297383	0.103	0.328	9.61825e-128
Grn	3.40237e-132	-0.368622	0.201	0.483	9.71241e-128
Rnf166	5.00766e-132	-0.354308	0.116	0.348	1.42949e-127
Nckap1l	1.20673e-131	-0.336243	0.159	0.416	3.44474e-127
D1Ertd622e	1.28672e-131	-0.335756	0.152	0.404	3.67307e-127
Cers2	2.14403e-131	-0.270677	0.15	0.403	6.12034e-127
Plcb2	2.53166e-131	-0.288754	0.084	0.297	7.22688e-127
Stk16	2.6249e-131	-0.261502	0.129	0.369	7.49305e-127
Clptm1l	3.83202e-131	-0.251267	0.124	0.362	1.09389e-126
Cdc34	5.76077e-131	-0.333647	0.095	0.312	1.64447e-126
Srrm2	6.31112e-131	-0.341618	0.145	0.393	1.80157e-126
Bnip3l	6.91861e-131	-0.258005	0.167	0.43	1.97499e-126
Ndufa7	1.30882e-130	-0.365581	0.127	0.363	3.73616e-126
Il1f9	1.42128e-130	-1.10181	0.104	0.311	4.05719e-126
Cdipt	1.5526e-130	-0.386814	0.126	0.362	4.43205e-126
Mapk13	1.87679e-130	-0.323806	0.11	0.342	5.35747e-126
Mob3a	2.10551e-130	-0.435507	0.079	0.284	6.01038e-126
Trim12a	2.97482e-130	-0.533	0.106	0.327	8.49192e-126
Ubxn4	3.1296e-130	-0.319981	0.105	0.325	8.93376e-126
Psmb8	3.25514e-130	-0.270691	0.23	0.525	9.29212e-126
Rnf213	3.33095e-130	-0.303113	0.08	0.285	9.50852e-126
Tuba4a	4.09334e-130	-0.330624	0.384	0.711	1.16848e-125
S100a13	4.44666e-130	-0.253046	0.131	0.373	1.26934e-125
Slc35c2	4.73843e-130	-0.392335	0.095	0.312	1.35263e-125
Cpd	9.51015e-130	-0.501614	0.141	0.383	2.71477e-125
Leprotl1	2.06179e-129	-0.3557	0.16	0.413	5.88558e-125
Abtb1	4.98622e-129	-0.521853	0.187	0.45	1.42337e-124
Adar	5.83992e-129	-0.320608	0.061	0.253	1.66706e-124
Brd3	1.27198e-128	-0.295653	0.178	0.437	3.63099e-124
Ptbp1	1.60801e-128	-0.271244	0.141	0.385	4.59022e-124
Ptp4a1	2.00201e-128	-0.288623	0.133	0.374	5.71493e-124
Uqcrc1	2.2652e-128	-0.270184	0.118	0.35	6.46624e-124
Dlst	3.07855e-128	-0.308138	0.176	0.441	8.78804e-124
Card19	3.27233e-128	-0.40672	0.073	0.274	9.34118e-124
Shisa5	4.45935e-128	-0.620558	0.119	0.341	1.27296e-123
Lpcat2	4.54229e-128	-0.293224	0.118	0.35	1.29664e-123
Atp5d	4.54455e-128	-0.348525	0.123	0.358	1.29729e-123
Fam104a	4.66938e-128	-0.324643	0.102	0.321	1.33292e-123
Bin2	5.77036e-128	-0.25089	0.089	0.303	1.64721e-123
Lcp2	6.33451e-128	-0.310523	0.111	0.339	1.80825e-123
Tmem258	6.41432e-128	-0.312024	0.163	0.421	1.83103e-123
Id1	7.05166e-128	-0.377673	0.054	0.238	2.01297e-123
Ociad1	1.02419e-127	-0.323287	0.096	0.309	2.92365e-123
Amfr	2.01721e-127	-0.258229	0.161	0.416	5.75833e-123
Mmp9	2.29568e-127	-0.734486	0.287	0.559	6.55324e-123
Plac8	2.94453e-127	-0.463314	0.307	0.615	8.40545e-123
Vamp5	4.13001e-127	-0.306447	0.138	0.381	1.17895e-122
Ube2m	4.21379e-127	-0.331508	0.098	0.314	1.20287e-122
Fkbp8	4.45457e-127	-0.358624	0.127	0.362	1.2716e-122
Eif2ak2	5.60611e-127	-0.33858	0.055	0.24	1.60032e-122
Ing1	7.19618e-127	-0.349184	0.175	0.429	2.05422e-122
Tcn2	1.38385e-126	-0.341126	0.097	0.314	3.95033e-122
Rdh5	2.18588e-126	-0.335608	0.129	0.362	6.23981e-122
Oip5os1	2.58725e-126	-0.286691	0.156	0.403	7.38557e-122
Rab35	2.68668e-126	-0.39943	0.111	0.333	7.6694e-122
Tomm22	3.27408e-126	-0.274595	0.173	0.433	9.3462e-122
Oasl2	5.95801e-126	-0.821047	0.03	0.19	1.70077e-121
Marcks	6.28129e-126	-1.01034	0.077	0.27	1.79306e-121
Oas2	6.34141e-126	-0.417944	0.013	0.156	1.81022e-121
Becn1	7.66055e-126	-0.273342	0.151	0.399	2.18678e-121
Cybc1	2.07464e-125	-0.35202	0.134	0.371	5.92226e-121
Il10rb	2.28792e-125	-0.323697	0.118	0.344	6.53108e-121
Tcf25	2.5647e-125	-0.309491	0.129	0.36	7.32119e-121
Atxn7l3	2.65685e-125	-0.363848	0.093	0.303	7.58425e-121
Helz2	7.06014e-125	-0.343489	0.021	0.172	2.01539e-120
Vamp3	9.07807e-125	-0.284054	0.129	0.361	2.59143e-120
Supt4a	9.95536e-125	-0.53011	0.093	0.299	2.84186e-120
Rab32	1.26088e-124	-0.265349	0.168	0.425	3.59932e-120
Pdap1	1.93797e-124	-0.389927	0.12	0.347	5.53213e-120
Sec61a1	2.40625e-124	-0.254616	0.074	0.271	6.86889e-120
Rin3	2.93581e-124	-0.372633	0.089	0.296	8.38056e-120
Mpp1	3.62889e-124	-0.304406	0.136	0.374	1.0359e-119
Frg1	4.10188e-124	-0.287775	0.1	0.315	1.17092e-119
Stx11	8.86926e-124	-0.401107	0.162	0.409	2.53182e-119
Hjurp	7.6672e-123	-0.293069	0.189	0.451	2.18868e-118
Klf2	9.16105e-123	-0.561645	0.166	0.409	2.61511e-118
Ncln	1.04718e-122	-0.262444	0.068	0.259	2.98928e-118
Fam160a2	1.37205e-122	-0.256427	0.106	0.326	3.91665e-118
Smarcd2	1.59577e-122	-0.28562	0.136	0.371	4.55527e-118
Cope	2.3374e-122	-0.25924	0.102	0.315	6.67234e-118
Man2b1	3.34503e-122	-0.378527	0.127	0.356	9.54872e-118
Slc38a2	1.55904e-121	-0.254407	0.227	0.506	4.45042e-117
H2afx	1.68175e-121	-0.407804	0.12	0.334	4.80073e-117
Ddx3y	2.04869e-121	-0.352444	0.098	0.306	5.84819e-117
Gtsf2	4.16663e-121	-0.346071	0.039	0.205	1.18941e-116
Cnppd1	6.25312e-121	-0.436458	0.104	0.314	1.78501e-116
Cr1l	6.51355e-121	-0.256298	0.123	0.348	1.85936e-116
Hk2	7.47546e-121	-0.322993	0.108	0.324	2.13395e-116
Cdc42ep3	8.556e-121	-0.294982	0.173	0.426	2.4424e-116
Ndufs7	9.2088e-121	-0.297751	0.101	0.312	2.62874e-116
Rassf2	1.02759e-120	-0.362866	0.144	0.381	2.93337e-116
Rela	1.12011e-120	-0.391274	0.108	0.323	3.19748e-116
Cdc37	1.42514e-120	-0.293919	0.11	0.327	4.06822e-116
Ubtf	1.56099e-120	-0.355739	0.118	0.339	4.456e-116
Lta4h	2.77608e-120	-0.273083	0.338	0.64	7.92459e-116
Snap23	3.3993e-120	-0.529339	0.115	0.327	9.70363e-116
Atg101	3.66679e-120	-0.350989	0.16	0.403	1.04672e-115
Ndufs6	4.00522e-120	-0.283175	0.178	0.436	1.14333e-115
Arf6	6.16699e-120	-0.280726	0.107	0.321	1.76043e-115
Cmtm7	7.80685e-120	-0.254293	0.224	0.506	2.22854e-115
Junb	1.19759e-119	-0.807446	0.032	0.186	3.41863e-115
Psmd4	4.41878e-119	-0.28319	0.156	0.4	1.26139e-114
Tmem14c	4.77818e-119	-0.377055	0.187	0.447	1.36398e-114
Sf1	5.02278e-119	-0.266171	0.101	0.311	1.4338e-114
Arid4a	7.46194e-119	-0.487552	0.131	0.353	2.13008e-114
Cox14	9.46299e-119	-0.36514	0.133	0.361	2.70131e-114
Suds3	1.00992e-118	-0.336786	0.091	0.294	2.88291e-114
Tmem127	1.10206e-118	-0.413156	0.096	0.3	3.14593e-114
Zbtb7a	1.81221e-118	-0.454633	0.133	0.355	5.17314e-114
Tsc22d3	2.23904e-118	-0.491621	0.194	0.448	6.39155e-114
Cxcr4	2.64346e-118	-0.385789	0.112	0.329	7.54603e-114
Ralbp1	3.36267e-118	-0.333493	0.16	0.397	9.59909e-114
Prkag1	3.63296e-118	-0.251257	0.19	0.449	1.03706e-113
Banf1	4.44385e-118	-0.357441	0.177	0.424	1.26854e-113
Mrgpra2b	1.05061e-117	-0.270367	0.092	0.297	2.99907e-113
Napsa	1.25091e-117	-0.308527	0.168	0.415	3.57084e-113
Fyb	1.25519e-117	-0.575443	0.21	0.457	3.58307e-113
Hdgf	1.26304e-117	-0.290072	0.217	0.487	3.60548e-113
1810013L24Rik	1.3547e-117	-0.279299	0.097	0.303	3.86713e-113
Smc4	1.90816e-117	-0.540974	0.245	0.494	5.44705e-113
Syf2	3.87542e-117	-0.480804	0.139	0.365	1.10628e-112
Tmem234	4.51936e-117	-0.388477	0.137	0.362	1.2901e-112
Mpc1	5.89377e-117	-0.297131	0.207	0.473	1.68244e-112
Mlst8	6.16266e-117	-0.269603	0.092	0.296	1.75919e-112
Prrc2a	8.26686e-117	-0.323631	0.057	0.233	2.35986e-112
Ppib	1.13985e-116	-0.308511	0.144	0.375	3.25383e-112
Wfdc21	1.20997e-116	-0.377448	0.575	0.869	3.45398e-112
Gsdmd	2.70413e-116	-0.276565	0.076	0.268	7.7192e-112
Ifi27	5.12403e-116	-0.359113	0.1	0.305	1.46271e-111
Trim30b	7.77738e-116	-0.781396	0.056	0.225	2.22013e-111
Notch1	1.09321e-115	-0.457442	0.144	0.373	3.12069e-111
Ddx58	1.39191e-115	-0.306593	0.045	0.212	3.97336e-111
Mrps21	1.4976e-115	-0.272548	0.147	0.381	4.27504e-111
Dusp11	2.43427e-115	-0.270338	0.11	0.32	6.94886e-111
Dnajc14	2.64688e-115	-0.274634	0.089	0.287	7.55579e-111
Psmb9	3.01162e-115	-0.297033	0.199	0.461	8.59697e-111
Ssrp1	4.1098e-115	-0.435247	0.167	0.401	1.17318e-110
Maz	4.75042e-115	-0.253438	0.049	0.216	1.35605e-110
Rbm5	4.75632e-115	-0.261372	0.125	0.344	1.35774e-110
Cdca8	5.65134e-115	-0.341759	0.129	0.344	1.61323e-110
Rassf3	6.21847e-115	-0.542207	0.219	0.469	1.77513e-110
Ptpn18	1.15321e-114	-0.293085	0.118	0.335	3.29196e-110
Casp4	1.29103e-114	-0.307183	0.044	0.209	3.68539e-110
Nbeal2	2.58671e-114	-0.381514	0.111	0.321	7.38402e-110
Plek	3.48838e-114	-0.599883	0.128	0.34	9.95792e-110
Gm26740	4.46721e-114	-0.772356	0.189	0.423	1.27521e-109
Crlf2	5.35369e-114	-0.367398	0.063	0.242	1.52826e-109
Akna	8.27129e-114	-0.31003	0.098	0.301	2.36112e-109
Coa3	8.60059e-114	-0.279585	0.117	0.331	2.45513e-109
Ier3	9.98712e-114	-0.694523	0.048	0.212	2.85092e-109
Rps27rt	1.02814e-113	-0.292518	0.069	0.25	2.93493e-109
Preb	1.0686e-113	-0.420097	0.09	0.284	3.05042e-109
Nrros	1.68238e-113	-0.323175	0.111	0.319	4.80253e-109
Ly6g	1.69552e-113	-0.458838	0.246	0.515	4.84002e-109
Irak4	2.55878e-113	-0.433785	0.083	0.272	7.3043e-109
Snf8	2.9508e-113	-0.254634	0.153	0.387	8.42336e-109
Cyth4	3.2249e-113	-0.570598	0.119	0.328	9.20579e-109
2510039O18Rik	3.23493e-113	-0.30842	0.082	0.273	9.23442e-109
Pnisr	3.4324e-113	-0.334996	0.164	0.396	9.79814e-109
Rgs2	4.384e-113	-0.733674	0.254	0.513	1.25146e-108
Ilf2	4.84412e-113	-0.252611	0.091	0.288	1.3828e-108
Ccnl1	1.05908e-112	-0.300389	0.165	0.404	3.02325e-108
Carhsp1	1.77724e-112	-0.425208	0.107	0.31	5.0733e-108
Slc40a1	2.57239e-112	-0.486342	0.152	0.38	7.34315e-108
Ilrun	3.36598e-112	-0.34306	0.103	0.306	9.60852e-108
Tmem208	5.39912e-112	-0.26156	0.099	0.298	1.54123e-107
Ssna1	6.3092e-112	-0.25491	0.094	0.291	1.80103e-107
Sqstm1	6.62024e-112	-0.480236	0.151	0.378	1.88981e-107
Os9	8.16695e-112	-0.363195	0.108	0.314	2.33134e-107
Pdlim2	9.25888e-112	-0.425665	0.09	0.284	2.64304e-107
Psme2b	1.17843e-111	-0.316748	0.107	0.311	3.36394e-107
Cks2	1.89808e-111	-0.311748	0.21	0.459	5.41826e-107
Calr	2.35482e-111	-0.451246	0.107	0.309	6.72208e-107
Ykt6	2.41855e-111	-0.285899	0.124	0.34	6.90399e-107
Clk1	3.92034e-111	-0.333449	0.229	0.495	1.1191e-106
Rtf2	4.21438e-111	-0.427536	0.127	0.338	1.20304e-106
Map1lc3a	4.43445e-111	-0.407295	0.079	0.266	1.26586e-106
Cib1	4.70941e-111	-0.325741	0.101	0.301	1.34435e-106
Itprip	5.77315e-111	-0.339635	0.063	0.238	1.648e-106
H3f3a	6.23364e-111	-0.295027	0.607	0.977	1.77945e-106
Rnf34	8.15114e-111	-0.250092	0.093	0.288	2.32683e-106
Ltb	1.28955e-110	-0.684849	0.169	0.394	3.68115e-106
Grcc10	1.91954e-110	-0.363547	0.214	0.471	5.47951e-106
Prpf40a	2.64193e-110	-0.259198	0.156	0.386	7.54164e-106
Tbc1d20	4.70802e-110	-0.282512	0.11	0.316	1.34395e-105
Rpl14	4.83589e-110	-0.342499	0.228	0.509	1.38045e-105
Orai1	4.92542e-110	-0.271811	0.098	0.296	1.40601e-105
Wbp2	6.96451e-110	-0.253003	0.141	0.365	1.98809e-105
Birc3	1.54813e-109	-0.514033	0.086	0.272	4.41929e-105
Unc13d	1.56008e-109	-0.294432	0.117	0.327	4.45341e-105
Hexa	1.71543e-109	-0.258802	0.241	0.519	4.89686e-105
Snx20	2.7109e-109	-0.459271	0.14	0.357	7.73854e-105
Lyl1	2.91656e-109	-0.276167	0.11	0.314	8.32561e-105
Adam8	4.00173e-109	-0.695406	0.159	0.372	1.14234e-104
Tmx1	4.44331e-109	-0.27551	0.111	0.315	1.26839e-104
Tab2	9.29404e-109	-0.308522	0.151	0.376	2.65308e-104
Ly6e	1.06761e-108	-0.508118	0.186	0.424	3.04761e-104
Apobec3	1.86488e-108	-0.329024	0.085	0.269	5.3235e-104
45723	7.63036e-108	-0.298585	0.124	0.333	2.17816e-103
Csnk1g2	8.33399e-108	-0.318406	0.118	0.326	2.37902e-103
Dctn3	2.78493e-107	-0.290179	0.099	0.293	7.94985e-103
Slc27a4	2.90008e-107	-0.394168	0.113	0.314	8.27856e-103
Neat1	3.60372e-107	-0.374923	0.245	0.512	1.02872e-102
Itgal	6.81195e-107	-0.363587	0.227	0.484	1.94454e-102
Ccdc12	1.51108e-106	-0.250151	0.176	0.414	4.31353e-102
Ppp1r11	1.62506e-106	-0.274896	0.049	0.208	4.6389e-102
Higd2a	1.93097e-106	-0.289607	0.128	0.339	5.51215e-102
Rassf5	1.99712e-106	-0.351993	0.151	0.372	5.70099e-102
Aup1	1.20622e-105	-0.296764	0.057	0.221	3.44328e-101
Gadd45a	1.37015e-105	-0.506114	0.109	0.303	3.91124e-101
Dck	1.54399e-105	-0.344192	0.107	0.302	4.40746e-101
Cds2	1.73593e-105	-0.347807	0.14	0.356	4.95539e-101
Trim56	1.85195e-105	-0.362549	0.069	0.243	5.28658e-101
Eif4ebp2	2.952e-105	-0.29238	0.187	0.427	8.42678e-101
Ube2v1	3.25077e-105	-0.260741	0.12	0.327	9.27965e-101
Tirap	4.63426e-105	-0.320978	0.06	0.227	1.3229e-100
Cytip	6.664e-105	-0.47745	0.109	0.303	1.9023e-100
Rpl15	6.90303e-105	-0.335204	0.245	0.515	1.97054e-100
Plin2	1.1606e-104	-0.291219	0.15	0.372	3.31304e-100
Taf15	1.45066e-104	-0.272653	0.099	0.29	4.14105e-100
Spc24	4.39206e-104	-0.425849	0.133	0.336	1.25376e-99
Tap2	4.56876e-104	-0.321092	0.143	0.36	1.3042e-99
Nfil3	6.55002e-104	-0.409083	0.073	0.247	1.86977e-99
Arf3	9.03087e-104	-0.309124	0.132	0.34	2.57795e-99
Sft2d2	1.72842e-103	-0.399956	0.1	0.29	4.93394e-99
Fgd3	1.94545e-103	-0.298979	0.073	0.247	5.55349e-99
Csk	2.06806e-103	-0.3138	0.107	0.303	5.90349e-99
Rab4b	2.8246e-103	-0.284733	0.056	0.219	8.06311e-99
Fbrs	1.11074e-102	-0.307165	0.062	0.228	3.17071e-98
Retreg2	1.66297e-102	-0.348607	0.094	0.28	4.74712e-98
Chmp1a	3.39978e-102	-0.343348	0.117	0.316	9.70502e-98
Gsk3a	3.65281e-102	-0.267227	0.066	0.235	1.04273e-97
Pgs1	4.60205e-102	-0.274959	0.076	0.251	1.3137e-97
Plekhj1	5.69241e-102	-0.277111	0.061	0.224	1.62496e-97
Snrk	8.23777e-102	-0.362147	0.152	0.369	2.35155e-97
Larp1b	1.11032e-101	0.263406	0.12	0.327	3.16951e-97
Ctdnep1	1.2372e-101	-0.270266	0.072	0.242	3.53171e-97
Bcl6	2.79538e-101	-0.498656	0.069	0.237	7.97969e-97
Smap2	2.87987e-101	-0.362463	0.145	0.354	8.22088e-97
Vrk3	3.78556e-101	-0.259944	0.082	0.26	1.08062e-96
Hnrnph2	4.50005e-101	-0.294747	0.103	0.293	1.28458e-96
Srgn	4.72851e-101	-0.897155	0.311	0.538	1.3498e-96
Ppp1r3d	1.04358e-100	-0.44537	0.074	0.245	2.97901e-96
Gm21738	1.16098e-100	1.80595	0.252	0.105	3.31413e-96
Socs3	7.7554e-100	-0.726381	0.01	0.123	2.21386e-95
Map2k2	9.31327e-100	-0.263815	0.102	0.29	2.65857e-95
Rogdi	1.80485e-99	-0.324056	0.119	0.318	5.15211e-95
Iscu	1.94279e-99	-0.357757	0.116	0.309	5.54588e-95
Rbfa	2.01539e-99	-0.26976	0.175	0.404	5.75313e-95
Ap3d1	2.06009e-99	-0.251506	0.113	0.307	5.88074e-95
Hip1r	2.26092e-99	-0.276198	0.092	0.277	6.45401e-95
Uqcr11	2.41342e-99	-0.277552	0.13	0.338	6.88934e-95
Maf1	3.16767e-99	-0.337212	0.121	0.319	9.04242e-95
Ctsz	3.83798e-99	-0.282768	0.126	0.33	1.09559e-94
Pnn	1.05084e-98	-0.277004	0.163	0.382	2.99974e-94
Por	1.61961e-98	-0.354386	0.076	0.245	4.62333e-94
Trim25	4.90642e-98	-0.435743	0.088	0.263	1.40059e-93
Rhob	5.96611e-98	-0.356686	0.108	0.298	1.70309e-93
Mbd6	6.36216e-98	-0.32401	0.067	0.23	1.81614e-93
Ypel5	1.65557e-97	-0.261469	0.124	0.326	4.726e-93
Gpcpd1	1.89609e-97	-0.594773	0.113	0.297	5.41258e-93
Cln3	3.27278e-97	-0.407925	0.079	0.25	9.34248e-93
Eif4g3	3.7708e-97	0.31182	0.134	0.346	1.07641e-92
Il1rn	4.83504e-97	-0.737502	0.102	0.281	1.38021e-92
Fzr1	9.14924e-97	-0.275356	0.067	0.229	2.61174e-92
Slc6a6	9.33399e-97	-0.355347	0.172	0.389	2.66448e-92
Asap1	2.39166e-96	0.332897	0.185	0.42	6.82724e-92
Relt	2.62171e-96	-0.35991	0.053	0.203	7.48395e-92
Osm	6.23407e-96	-0.482347	0.072	0.235	1.77958e-91
Cic	6.67675e-96	-0.308703	0.061	0.217	1.90594e-91
Fosl2	8.04371e-96	-0.577452	0.105	0.284	2.29616e-91
Cpsf7	1.02319e-95	-0.252324	0.075	0.241	2.9208e-91
Gadd45g	1.17516e-95	-0.339201	0.039	0.179	3.3546e-91
Ist1	1.24203e-95	-0.252224	0.148	0.358	3.54551e-91
Tmsb4x	1.52508e-95	-0.509926	0.682	0.966	4.35348e-91
mt-Co3	2.12741e-95	-0.368847	0.479	0.802	6.07292e-91
Bcl3	2.95044e-95	-0.307548	0.02	0.141	8.42233e-91
Rhbdf2	4.01026e-95	-0.329051	0.06	0.216	1.14477e-90
Gm39556	6.39674e-95	-0.454015	0.057	0.209	1.82601e-90
Unc119	8.33849e-95	-0.291356	0.1	0.283	2.38031e-90
Pik3r5	8.85552e-95	-0.298751	0.096	0.275	2.5279e-90
Tubb5	1.36025e-94	-0.363812	0.208	0.431	3.88297e-90
Zmat2	4.13774e-94	-0.349437	0.132	0.328	1.18116e-89
Rdh12	5.8959e-94	-0.478754	0.094	0.27	1.68304e-89
Tmem50b	7.97226e-94	-0.251907	0.135	0.338	2.27576e-89
Ppp1r10	1.43742e-93	-0.256412	0.053	0.203	4.10325e-89
Kctd10	1.78519e-93	-0.258615	0.064	0.221	5.09599e-89
Acaa1a	2.5284e-93	-0.370652	0.123	0.312	7.21757e-89
Btg2	4.46235e-93	-0.548003	0.144	0.337	1.27382e-88
Slc44a2	7.56349e-93	-0.284046	0.108	0.293	2.15908e-88
Gripap1	8.69564e-93	-0.358054	0.058	0.208	2.48226e-88
Clk3	8.91014e-93	-0.282627	0.079	0.245	2.54349e-88
Capg	1.00777e-92	-0.302033	0.206	0.439	2.87679e-88
Ifngr1	1.39515e-92	-0.292548	0.145	0.35	3.9826e-88
Skiv2l	2.89943e-92	-0.316619	0.121	0.31	8.2767e-88
Anp32b	3.15098e-92	-0.314099	0.315	0.578	8.99479e-88
Emb	4.52565e-92	-0.264783	0.272	0.53	1.29189e-87
Fam217b	2.08146e-91	-0.273451	0.065	0.222	5.94173e-87
Il1b	2.65644e-91	-1.6062	0.032	0.158	7.58308e-87
Dek	3.41658e-91	-0.35065	0.217	0.439	9.75298e-87
Ypel3	7.0932e-91	-0.826615	0.164	0.351	2.02482e-86
Arhgap25	9.84567e-90	-0.294842	0.119	0.306	2.81055e-85
Tlr2	1.55542e-89	-0.516066	0.028	0.149	4.44011e-85
Stat2	2.80991e-89	-0.33111	0.042	0.177	8.02116e-85
Sh2d3c	2.96773e-89	-0.533424	0.093	0.26	8.47168e-85
Dach1	2.99734e-89	0.421539	0.134	0.335	8.55622e-85
Ap1s2	3.59546e-89	-0.258326	0.104	0.283	1.02636e-84
Pitpnm1	4.07836e-89	-0.27404	0.073	0.233	1.16421e-84
Arid5a	4.55889e-89	-0.314947	0.029	0.154	1.30138e-84
Aamp	9.34857e-89	-0.349039	0.117	0.301	2.66864e-84
Ppt1	1.24698e-88	-0.301599	0.081	0.244	3.55962e-84
Sephs2	2.43519e-88	-0.407927	0.103	0.275	6.95148e-84
Bak1	2.70992e-88	-0.268899	0.094	0.264	7.73573e-84
Mindy1	3.53382e-88	-0.316262	0.079	0.239	1.00876e-83
Egln2	5.32021e-88	-0.364614	0.08	0.24	1.51871e-83
S100a6	1.49585e-87	-0.97563	0.398	0.605	4.27006e-83
Resf1	1.79068e-87	-0.469661	0.107	0.279	5.11168e-83
Irf1	2.06673e-87	-0.383157	0.11	0.287	5.8997e-83
Ifi47	5.24784e-87	-0.350035	0.043	0.175	1.49805e-82
Ncam1	9.54291e-87	0.33379	0.099	0.275	2.72412e-82
Agap1	1.37893e-86	0.328824	0.134	0.332	3.93629e-82
Parp12	7.65278e-86	-0.30318	0.025	0.142	2.18456e-81
Tbc1d10c	2.99032e-85	-0.350262	0.097	0.264	8.53616e-81
Gcnt2	3.35154e-85	-0.469676	0.086	0.243	9.5673e-81
Washc2	6.95607e-85	-0.302851	0.089	0.25	1.98568e-80
Mknk2	1.57151e-84	-0.285755	0.076	0.23	4.48604e-80
Phf23	2.11729e-84	-0.259699	0.063	0.208	6.04402e-80
Wbp1l	2.54267e-84	-0.341674	0.094	0.257	7.25831e-80
Isg20	4.75712e-84	-0.392966	0.015	0.119	1.35797e-79
Chl1	5.61094e-84	2.43486	0.226	0.097	1.6017e-79
Fgl2	1.32634e-83	-1.17808	0.072	0.215	3.78618e-79
Zfp36l2	1.47766e-83	-0.364638	0.198	0.411	4.21813e-79
Hexim1	8.48449e-83	-0.48685	0.086	0.241	2.42198e-78
Zbp1	9.31473e-83	-0.527377	0.026	0.139	2.65898e-78
Jund	1.44209e-82	-0.655372	0.044	0.17	4.11659e-78
Cfp	3.23483e-82	-0.306416	0.198	0.41	9.23416e-78
Ogt	1.29412e-81	-0.316934	0.13	0.309	3.69419e-77
Bet1l	7.35173e-81	-0.342817	0.069	0.214	2.09863e-76
BC005624	9.07585e-81	-0.26641	0.1	0.265	2.59079e-76
Mien1	1.09001e-80	-0.265448	0.098	0.261	3.11153e-76
Chst15	5.17586e-80	-0.321547	0.053	0.187	1.4775e-75
Trim30d	9.56454e-80	-0.468308	0.027	0.139	2.73029e-75
Stim1	1.04456e-79	0.28852	0.099	0.266	2.9818e-75
Ric8a	1.19381e-79	-0.262923	0.104	0.269	3.40786e-75
Sart1	1.44183e-79	-0.253986	0.084	0.238	4.11585e-75
Akap13	1.953e-79	0.290291	0.214	0.432	5.57503e-75
Parp10	3.1202e-79	-0.283335	0.031	0.146	8.90691e-75
Dhx38	4.81313e-79	-0.324898	0.094	0.252	1.37396e-74
Bach1	7.51446e-79	-0.305399	0.087	0.239	2.14508e-74
Wwp2	3.90272e-78	0.251205	0.127	0.307	1.11407e-73
Ttyh3	1.20711e-77	-0.349996	0.051	0.18	3.44582e-73
Rsu1	1.49308e-77	0.264249	0.113	0.286	4.26216e-73
Trib1	2.82769e-77	-0.569995	0.042	0.164	8.07193e-73
Celf2	3.77903e-77	0.514587	0.331	0.602	1.07876e-72
4930581F22Rik	1.10956e-76	-0.331082	0.059	0.192	3.16736e-72
Rab10	1.37336e-76	0.283187	0.149	0.34	3.9204e-72
Btaf1	1.63613e-76	0.388387	0.051	0.182	4.6705e-72
Ttc7	2.72079e-76	-0.372995	0.141	0.317	7.76676e-72
Slu7	8.6581e-76	-0.276898	0.082	0.229	2.47154e-71
Tnfsf14	9.97383e-76	-0.408268	0.048	0.173	2.84713e-71
Hist1h1c	1.22043e-75	-0.710933	0.084	0.229	3.48385e-71
Ralgapa1	1.46976e-75	0.414106	0.109	0.277	4.19558e-71
Ifngr2	3.74934e-75	-0.30036	0.09	0.242	1.07029e-70
Stk39	6.18782e-75	0.456586	0.092	0.252	1.76638e-70
Jaml	1.55783e-74	-1.23083	0.074	0.204	4.44699e-70
Tmcc1	3.56658e-74	-0.283509	0.199	0.396	1.01812e-69
Slc39a7	7.88289e-74	-0.260042	0.091	0.241	2.25025e-69
Igtp	4.19054e-73	-0.26478	0.03	0.138	1.19623e-68
Sh3glb1	1.38349e-72	-0.399228	0.169	0.347	3.9493e-68
Pclaf	1.76108e-72	-0.341405	0.211	0.402	5.02717e-68
Cd300ld	2.76811e-72	-0.852835	0.066	0.191	7.90184e-68
Arap1	3.44768e-72	-0.333684	0.106	0.259	9.84174e-68
Cd300a	4.94019e-72	-0.546313	0.081	0.218	1.41023e-67
Gk	1.17797e-71	-0.32237	0.057	0.183	3.36264e-67
Ptafr	1.23915e-71	-0.253454	0.126	0.294	3.53727e-67
Ccl6	2.50416e-71	-1.34481	0.174	0.323	7.14837e-67
Atp8a1	3.70825e-71	0.433482	0.121	0.291	1.05856e-66
Tap1	7.30783e-71	-0.260628	0.11	0.267	2.08609e-66
Pip5k1b	8.13931e-71	0.591369	0.133	0.31	2.32345e-66
Klf3	9.28213e-71	-0.328853	0.09	0.234	2.64968e-66
Rgcc	1.31597e-70	0.310313	0.18	0.381	3.75657e-66
Dock2	1.32104e-70	0.296562	0.139	0.318	3.77103e-66
Gm10722	6.4288e-70	1.17859	0.137	0.039	1.83517e-65
Sptbn1	7.1658e-70	0.324944	0.105	0.263	2.04555e-65
Hmgcl	5.1505e-69	-0.319411	0.09	0.232	1.47026e-64
Dusp6	1.23492e-68	-0.499806	0.089	0.229	3.52521e-64
Tle3	2.9917e-68	-0.291882	0.073	0.205	8.54011e-64
Sh3kbp1	3.30119e-68	0.443406	0.141	0.316	9.42359e-64
Ino80d	5.82277e-68	0.336726	0.093	0.24	1.66217e-63
Zfp740	6.17153e-68	-0.303609	0.081	0.217	1.76172e-63
Irgm2	7.3683e-68	-0.336115	0.039	0.149	2.10335e-63
Ankrd17	1.38944e-67	0.269419	0.095	0.242	3.96629e-63
Cd300lb	2.95622e-67	-0.648104	0.076	0.203	8.43884e-63
Dennd1c	5.09247e-67	-0.286899	0.056	0.177	1.4537e-62
Pnpla2	5.95197e-67	-0.360181	0.035	0.139	1.69905e-62
Plcl2	1.63406e-65	0.250116	0.143	0.315	4.66459e-61
Ndrg1	2.39914e-65	-0.307798	0.089	0.225	6.84858e-61
Psmd14	9.06248e-65	0.450798	0.165	0.353	2.58697e-60
Emilin2	2.09423e-64	-0.52667	0.149	0.301	5.97818e-60
Gbp7	7.01421e-64	-0.266652	0.038	0.14	2.00228e-59
Pttg1	1.13854e-63	-0.39775	0.047	0.156	3.25008e-59
Aoah	2.02905e-63	0.318856	0.118	0.277	5.79212e-59
Nsd2	5.79748e-63	0.261611	0.111	0.259	1.65495e-58
Nfatc3	6.72393e-63	0.331135	0.075	0.205	1.91941e-58
Ppp2r5e	1.26169e-62	0.300311	0.086	0.223	3.60163e-58
Faf1	1.56663e-62	0.607924	0.093	0.235	4.4721e-58
Map4	1.59802e-62	0.40306	0.127	0.288	4.5617e-58
Pole4	1.78438e-62	0.331957	0.109	0.26	5.0937e-58
Slfn5	2.01471e-62	-0.824248	0.021	0.108	5.75119e-58
Phf1	2.9473e-62	-0.358355	0.04	0.144	8.41337e-58
Gm33838	3.84472e-62	1.18996	0.143	0.048	1.09751e-57
Nfkb1	6.7663e-62	0.277754	0.226	0.438	1.93151e-57
Gadd45b	1.07579e-61	-0.346916	0.056	0.17	3.07094e-57
Pla2g7	2.32497e-61	-0.892253	0.086	0.207	6.63685e-57
Upp1	3.18238e-61	-0.406995	0.028	0.121	9.08443e-57
Pcgf5	5.52104e-61	0.327549	0.124	0.279	1.57604e-56
Myadm	7.70847e-61	-0.907464	0.102	0.227	2.20046e-56
Mirt2	1.13147e-60	-0.584377	0.044	0.146	3.22988e-56
Hipk2	1.51363e-60	0.330322	0.07	0.196	4.32081e-56
H2-Q10	4.03868e-60	-0.737251	0.035	0.131	1.15288e-55
Exoc6	4.25276e-60	0.440296	0.165	0.342	1.21399e-55
Themis2	4.45921e-60	-0.438225	0.054	0.162	1.27293e-55
Il6ra	6.68202e-60	-0.363245	0.121	0.265	1.90745e-55
Ctdsp2	8.85594e-60	-0.373268	0.165	0.324	2.52802e-55
Fli1	1.08699e-59	0.271845	0.082	0.213	3.10293e-55
Syne2	1.21642e-59	0.681404	0.097	0.24	3.47238e-55
Arg2	1.6863e-59	-0.608489	0.044	0.145	4.81371e-55
C5ar2	2.32135e-59	-0.316645	0.03	0.123	6.62652e-55
Rnf149	3.13665e-59	-0.425608	0.046	0.149	8.95389e-55
Tcf20	4.5512e-59	0.263686	0.085	0.216	1.29919e-54
Ifi27l2a	8.29311e-59	-0.728522	0.027	0.114	2.36735e-54
Srsf3	2.33148e-58	0.289808	0.336	0.593	6.65545e-54
Neurl3	3.08671e-58	-0.561238	0.131	0.271	8.81132e-54
Hist1h2bc	5.44288e-58	-0.536935	0.039	0.135	1.55372e-53
Hmox1	6.60379e-58	-0.284274	0.032	0.124	1.88512e-53
Mvp	7.5791e-58	-0.258253	0.057	0.166	2.16353e-53
Per1	8.8427e-58	-0.274962	0.024	0.11	2.52424e-53
Mpeg1	1.49913e-57	-0.352512	0.154	0.309	4.27943e-53
Mrpl18	4.01835e-57	0.313172	0.186	0.374	1.14708e-52
5031439G07Rik	4.48757e-57	-0.272034	0.077	0.196	1.28102e-52
Hspa14	5.02368e-57	0.257008	0.158	0.328	1.43406e-52
Ndst1	7.17578e-57	-0.461266	0.133	0.272	2.0484e-52
Glipr1	8.76249e-57	-0.571762	0.123	0.256	2.50134e-52
Borcs6	9.17051e-57	-0.321536	0.074	0.19	2.61781e-52
Bst1	1.63222e-56	-0.635806	0.124	0.255	4.65935e-52
Adam10	6.04178e-56	0.293907	0.148	0.309	1.72469e-51
Atp5f1	1.55439e-55	0.316671	0.403	0.709	4.43716e-51
Iqsec1	1.612e-55	0.292844	0.068	0.184	4.60163e-51
Atp11c	1.85123e-55	0.67895	0.076	0.199	5.28452e-51
Mmp8	2.07784e-55	-0.929123	0.259	0.4	5.93142e-51
Cdc14a	2.25485e-55	0.383695	0.089	0.219	6.43669e-51
Tgfbi	3.40522e-55	-0.410944	0.22	0.387	9.72055e-51
Ckap5	3.80995e-55	0.360418	0.108	0.248	1.08759e-50
Cux1	5.1685e-55	0.539983	0.138	0.29	1.4754e-50
Ms4a3	6.17596e-55	0.439073	0.179	0.359	1.76299e-50
Gigyf2	1.06737e-54	0.298796	0.069	0.183	3.04693e-50
Osbpl8	1.61011e-54	0.384022	0.161	0.327	4.59623e-50
Ankhd1	1.67271e-54	0.25449	0.121	0.264	4.77491e-50
Aff1	3.26055e-54	0.380774	0.097	0.231	9.30757e-50
Rcbtb2	3.46239e-54	0.273442	0.08	0.203	9.88373e-50
Retnlg	3.60872e-54	-0.341102	0.36	0.529	1.03014e-49
Uqcrb	3.83046e-54	0.402947	0.283	0.506	1.09344e-49
Wfdc17	5.5006e-54	-0.921869	0.097	0.217	1.5702e-49
Lmbr1l	5.90531e-54	-0.291984	0.038	0.131	1.68573e-49
Sub1	8.77631e-54	0.281495	0.359	0.644	2.50528e-49
Rbpj	1.20576e-53	0.377695	0.128	0.274	3.44197e-49
Kif1b	1.94196e-53	0.321671	0.09	0.215	5.54352e-49
Dlg1	2.14813e-53	0.452936	0.073	0.191	6.13205e-49
Creg1	5.22304e-53	-0.254683	0.196	0.362	1.49097e-48
Ap1g1	1.47278e-52	0.287718	0.095	0.222	4.20421e-48
Atg5	1.56987e-52	0.267929	0.081	0.201	4.48134e-48
Sfi1	1.77407e-52	1.82758	0.204	0.107	5.06427e-48
Ubr5	2.90209e-52	0.362609	0.074	0.19	8.28432e-48
Gm10718	3.74995e-52	1.13008	0.12	0.04	1.07046e-47
Fpr1	4.55649e-52	-0.511046	0.133	0.263	1.3007e-47
Mkln1	7.74879e-52	0.364026	0.102	0.232	2.21197e-47
Elf1	7.78223e-52	0.276342	0.143	0.296	2.22151e-47
Cyp4f18	7.94071e-52	-0.619802	0.104	0.219	2.26675e-47
Psma2	8.81622e-52	0.417048	0.351	0.615	2.51668e-47
Agtpbp1	1.03558e-51	0.352745	0.098	0.227	2.95618e-47
Rps27l	1.69467e-51	0.365944	0.249	0.463	4.83761e-47
Slc15a3	2.4333e-51	-0.479214	0.048	0.142	6.94609e-47
Pik3ap1	2.48066e-51	0.292237	0.098	0.227	7.08131e-47
Ninj1	2.87776e-51	-0.28422	0.024	0.101	8.21484e-47
Dyrk1a	3.14232e-51	0.34156	0.064	0.173	8.97006e-47
Zfp638	3.7572e-51	0.29663	0.115	0.249	1.07253e-46
Epb41	1.53438e-50	0.256883	0.085	0.204	4.38005e-46
Ano6	2.45834e-50	0.280351	0.078	0.194	7.01758e-46
Slco3a1	4.21167e-50	0.404806	0.064	0.172	1.20226e-45
Trpm7	6.77676e-50	0.367465	0.069	0.179	1.93449e-45
Uggt1	1.04909e-49	0.27476	0.085	0.203	2.99475e-45
Samd4b	1.73628e-49	0.33525	0.077	0.19	4.95637e-45
Sirpb1b	2.48648e-49	-0.711188	0.067	0.165	7.0979e-45
Gm10717	3.34358e-49	1.01441	0.107	0.033	9.54458e-45
Myo5a	3.52654e-49	0.387722	0.142	0.292	1.00669e-44
Fbxl2	5.22542e-49	0.420791	0.072	0.185	1.49165e-44
Usp47	9.41488e-49	0.339961	0.115	0.249	2.68757e-44
Ankrd44	1.09943e-48	0.378632	0.201	0.374	3.13843e-44
Tlr13	1.12166e-48	-0.517458	0.05	0.141	3.20189e-44
Smarcc1	1.23071e-48	0.353176	0.083	0.198	3.51317e-44
Elmo1	1.23957e-48	0.75209	0.167	0.329	3.53849e-44
Fmnl2	1.39687e-48	0.417758	0.062	0.166	3.98751e-44
Ash1l	1.75883e-48	0.40353	0.089	0.207	5.02075e-44
Nf1	1.91489e-48	0.527998	0.076	0.188	5.46623e-44
Copg2	2.06325e-48	0.289099	0.115	0.248	5.88975e-44
Tnfrsf1b	2.0998e-48	-0.261884	0.054	0.15	5.99409e-44
Atp5g3	2.11952e-48	0.250076	0.328	0.586	6.05039e-44
G3bp1	2.33925e-48	0.317955	0.191	0.363	6.67762e-44
Slmap	3.02196e-48	0.284772	0.121	0.257	8.62649e-44
Il13ra1	3.20358e-48	-0.450825	0.025	0.1	9.14494e-44
4932438A13Rik	6.83352e-48	0.411303	0.106	0.231	1.9507e-43
Ndc80	8.21862e-48	0.369414	0.124	0.258	2.34609e-43
Cox7c	1.07088e-47	0.297644	0.426	0.715	3.05693e-43
Shcbp1	1.12511e-47	0.273511	0.079	0.193	3.21173e-43
Setd2	1.2477e-47	0.282118	0.105	0.23	3.56169e-43
Runx1	1.35586e-47	0.489737	0.085	0.201	3.87043e-43
E230016K23Rik	2.39008e-47	-0.534001	0.086	0.192	6.82273e-43
Hist1h4i	3.26252e-47	-0.275886	0.044	0.132	9.31319e-43
Snrpe	1.49865e-46	0.283279	0.262	0.471	4.27805e-42
Slc39a11	1.94604e-46	0.5096	0.125	0.261	5.55516e-42
Iqgap2	2.05256e-46	0.434233	0.161	0.314	5.85925e-42
Ankrd28	3.461e-46	0.375675	0.141	0.285	9.87976e-42
Cit	3.96431e-46	0.389524	0.07	0.177	1.13165e-41
Cep128	4.15914e-46	0.642054	0.104	0.228	1.18727e-41
Zfp148	6.8453e-46	0.258094	0.088	0.201	1.95406e-41
Ptms	1.42441e-45	-0.27874	0.048	0.137	4.06613e-41
Gbe1	1.50208e-45	0.588885	0.12	0.256	4.28783e-41
Dapk1	1.51733e-45	0.431927	0.085	0.198	4.33137e-41
Kansl1	1.58702e-45	0.442746	0.083	0.194	4.53032e-41
Cers6	5.61623e-45	0.292383	0.146	0.283	1.60321e-40
Birc6	5.88322e-45	0.397968	0.097	0.213	1.67942e-40
Usp50	6.97164e-45	0.264788	0.071	0.174	1.99012e-40
Rb1	1.17345e-44	0.514007	0.087	0.2	3.34973e-40
Tecpr2	1.23885e-44	0.26389	0.111	0.237	3.53643e-40
Ints8	2.18012e-44	0.281598	0.066	0.165	6.22337e-40
Gcnt1	6.94334e-44	-0.324141	0.05	0.137	1.98205e-39
Gm10721	7.18454e-44	1.09921	0.12	0.046	2.0509e-39
Nsmce2	7.65619e-44	0.544623	0.088	0.2	2.18554e-39
Csmd1	8.25174e-44	2.18182	0.117	0.044	2.35554e-39
Emc7	1.13322e-43	0.309374	0.137	0.276	3.23488e-39
Reps1	1.49147e-43	0.264969	0.09	0.203	4.25756e-39
Dhrs9	1.56323e-43	-0.329661	0.041	0.123	4.4624e-39
Cox16	2.51072e-43	0.396976	0.136	0.272	7.16711e-39
Trpm2	8.35323e-43	-0.474381	0.067	0.159	2.38451e-38
Rack1	8.5544e-43	0.26152	0.375	0.651	2.44194e-38
Tarm1	2.31059e-42	-0.294236	0.031	0.104	6.59582e-38
Mapkap1	3.70247e-42	0.37461	0.097	0.211	1.05691e-37
Rps13	4.5247e-42	0.370831	0.456	0.766	1.29162e-37
Nudcd3	1.1895e-41	0.328687	0.262	0.462	3.39555e-37
Gon4l	1.31392e-41	0.253691	0.056	0.146	3.75071e-37
Tmem131	1.43511e-41	0.355143	0.078	0.182	4.09666e-37
Rbm33	1.62766e-41	0.256578	0.086	0.193	4.64632e-37
Ggt5	1.85267e-41	-0.263275	0.036	0.112	5.28864e-37
Rif1	2.27841e-41	0.333259	0.063	0.156	6.50394e-37
Tbl1x	3.48426e-41	0.268365	0.05	0.136	9.94617e-37
Pum1	5.00092e-41	0.296322	0.086	0.192	1.42756e-36
Bdp1	6.68369e-41	0.311246	0.069	0.164	1.90793e-36
Acbd6	8.2339e-41	0.353032	0.076	0.177	2.35045e-36
Tiam1	9.57651e-41	0.70773	0.105	0.221	2.73371e-36
Ncapd3	9.9784e-41	0.293656	0.101	0.216	2.84843e-36
Stfa2l1	1.08158e-40	-1.15875	0.059	0.142	3.08748e-36
Snx12	1.12027e-40	0.264185	0.075	0.174	3.19791e-36
Cab39l	1.86083e-40	0.40305	0.061	0.153	5.31194e-36
Fam168a	2.56566e-40	0.370232	0.059	0.149	7.32392e-36
Cbx3	2.60269e-40	0.345161	0.255	0.438	7.42964e-36
Atf2	3.65474e-40	0.278999	0.087	0.192	1.04328e-35
Gucd1	3.65556e-40	0.269584	0.075	0.173	1.04352e-35
Rpl38	3.77492e-40	0.253254	0.385	0.654	1.07759e-35
Cnot2	4.12742e-40	0.333561	0.078	0.178	1.17821e-35
Psme4	4.8321e-40	0.328099	0.09	0.195	1.37937e-35
Tnpo3	6.88616e-40	0.401626	0.127	0.25	1.96572e-35
Jmjd1c	8.17462e-40	0.271239	0.093	0.199	2.33353e-35
Ptpra	9.39407e-40	0.38804	0.088	0.194	2.68163e-35
Stim2	1.18505e-39	0.391669	0.088	0.192	3.38284e-35
Atad2b	1.23745e-39	0.388118	0.103	0.214	3.53241e-35
Rrm2	1.2802e-39	0.258746	0.199	0.347	3.65447e-35
Dock10	1.35584e-39	0.568083	0.129	0.255	3.87038e-35
Itpr2	2.138e-39	0.745314	0.1	0.209	6.10314e-35
Atp13a3	3.54236e-39	0.299906	0.093	0.201	1.0112e-34
Ube2g1	4.30264e-39	0.28624	0.067	0.16	1.22823e-34
Tspan5	4.66991e-39	0.364089	0.057	0.146	1.33307e-34
Prkacb	4.8474e-39	0.277862	0.088	0.192	1.38374e-34
Mark3	5.30403e-39	0.308475	0.122	0.239	1.51409e-34
Cks1b	6.19494e-39	0.340854	0.177	0.326	1.76841e-34
Cacybp	6.67261e-39	0.356282	0.141	0.275	1.90476e-34
Smurf2	7.19809e-39	0.325944	0.065	0.156	2.05477e-34
Ifi204	9.78909e-39	-0.587369	0.037	0.108	2.79439e-34
Kif13b	1.02062e-38	0.734598	0.1	0.212	2.91347e-34
Rap1gap2	1.04392e-38	0.308529	0.109	0.223	2.97997e-34
Abca13	1.33991e-38	0.984132	0.123	0.248	3.82491e-34
Selenon	1.37821e-38	-0.259311	0.05	0.13	3.93423e-34
Rplp2	1.99879e-38	0.275234	0.512	0.848	5.70574e-34
1600010M07Rik	2.3061e-38	0.549151	0.082	0.181	6.58298e-34
Rbbp7	2.51645e-38	0.325979	0.159	0.299	7.18345e-34
Man1a2	3.1452e-38	0.33772	0.051	0.134	8.97828e-34
Tomm20	3.64405e-38	0.278931	0.167	0.311	1.04023e-33
Zbtb42	5.06342e-38	-0.268936	0.039	0.113	1.4454e-33
Dgkb	5.2599e-38	1.50326	0.093	0.203	1.50149e-33
Ascc3	8.11763e-38	0.61478	0.066	0.156	2.31726e-33
Spidr	1.23406e-37	0.836624	0.083	0.183	3.52276e-33
Fchsd2	1.3282e-37	0.57694	0.065	0.154	3.79148e-33
Ide	1.43912e-37	0.34444	0.065	0.154	4.10812e-33
A330040F15Rik	1.72227e-37	0.252965	0.036	0.109	4.9164e-33
Rbbp8	2.50457e-37	0.422235	0.076	0.172	7.14956e-33
Eef1a1	3.60991e-37	0.321355	0.56	0.904	1.03049e-32
Glod4	3.66221e-37	0.261183	0.125	0.243	1.04541e-32
Efr3a	4.08047e-37	0.25872	0.069	0.16	1.16481e-32
Alcam	8.17953e-37	0.314922	0.057	0.14	2.33493e-32
4732471J01Rik	9.67182e-37	0.381407	0.037	0.11	2.76092e-32
Kat2b	1.02715e-36	0.364853	0.086	0.185	2.93209e-32
Tpm4	1.07784e-36	-0.360308	0.086	0.176	3.07681e-32
Snx2	1.19339e-36	0.335941	0.121	0.239	3.40666e-32
Exosc8	1.2399e-36	0.349484	0.134	0.259	3.53943e-32
Rpl23	1.4092e-36	0.339719	0.443	0.737	4.02269e-32
Lingo2	2.03335e-36	2.15352	0.1	0.037	5.8044e-32
Ptprd	2.2595e-36	2.51861	0.147	0.073	6.44998e-32
Ctdspl2	2.59923e-36	0.301239	0.054	0.135	7.41976e-32
Vps13d	2.65376e-36	0.46052	0.105	0.214	7.57542e-32
Gatm	3.1238e-36	0.525063	0.166	0.308	8.9172e-32
Nckap5	3.81992e-36	1.46772	0.138	0.269	1.09044e-31
Cd300c2	3.86152e-36	-0.407136	0.057	0.136	1.10231e-31
Uchl3	3.93217e-36	0.307748	0.082	0.178	1.12248e-31
Pira2	5.00763e-36	-0.282376	0.057	0.136	1.42948e-31
Slc25a12	5.31989e-36	0.272417	0.092	0.193	1.51862e-31
Pigu	7.86895e-36	0.347369	0.043	0.117	2.24627e-31
Mef2a	8.50887e-36	0.329677	0.072	0.161	2.42894e-31
Cntnap2	1.02495e-35	2.61589	0.149	0.077	2.92582e-31
Pfdn4	1.24952e-35	0.265181	0.081	0.178	3.56689e-31
Dlg2	1.29748e-35	2.44028	0.139	0.068	3.7038e-31
Herc2	1.34018e-35	0.475934	0.069	0.158	3.82567e-31
Rab18	1.75687e-35	0.277082	0.107	0.215	5.01517e-31
Kntc1	1.78877e-35	0.319377	0.06	0.145	5.10623e-31
Mrpl48	2.37435e-35	0.269397	0.082	0.177	6.77781e-31
Memo1	2.42401e-35	0.398102	0.095	0.199	6.91958e-31
Pak1	3.19568e-35	0.527255	0.073	0.166	9.12239e-31
Nek7	3.57554e-35	0.313764	0.076	0.167	1.02067e-30
Cbx1	3.83266e-35	0.292963	0.174	0.312	1.09407e-30
Cops4	4.54919e-35	0.262452	0.086	0.183	1.29861e-30
Rplp1	5.50347e-35	0.34801	0.437	0.735	1.57102e-30
Stag1	7.38374e-35	1.18041	0.118	0.232	2.10776e-30
Cdc73	8.08848e-35	0.36323	0.078	0.17	2.30894e-30
R3hcc1l	9.19465e-35	0.363743	0.056	0.136	2.62471e-30
Gm16556	9.97219e-35	-0.530934	0.037	0.103	2.84666e-30
Gm47071	1.27996e-34	0.457724	0.171	0.309	3.65376e-30
Mycbp2	1.75275e-34	0.39044	0.116	0.224	5.00341e-30
Phf14	1.86131e-34	0.348378	0.12	0.23	5.3133e-30
Timp2	2.10314e-34	-0.324239	0.142	0.249	6.00361e-30
Rpl26	2.15992e-34	0.398016	0.377	0.635	6.16571e-30
Diaph2	2.61876e-34	0.730978	0.105	0.21	7.47551e-30
Traf3	3.50269e-34	0.288226	0.076	0.167	9.99877e-30
Mirt1	4.68779e-34	-0.406262	0.085	0.173	1.33818e-29
Mtx2	5.20447e-34	0.394299	0.086	0.182	1.48567e-29
Htt	5.51701e-34	0.460798	0.063	0.145	1.57489e-29
Wrn	5.71714e-34	0.613201	0.063	0.147	1.63202e-29
Mdh1	6.4617e-34	0.329547	0.201	0.354	1.84456e-29
Virma	7.1184e-34	0.312008	0.104	0.207	2.03202e-29
Rara	7.30452e-34	-0.252849	0.036	0.102	2.08515e-29
Nap1l1	9.86219e-34	0.258451	0.25	0.422	2.81526e-29
Atp6v1h	1.25925e-33	0.265276	0.066	0.151	3.59465e-29
Arhgap15	1.3576e-33	0.807275	0.213	0.363	3.87542e-29
Pds5b	1.4846e-33	0.366241	0.079	0.17	4.23794e-29
Cdk19	1.70092e-33	0.377313	0.102	0.206	4.85545e-29
Hsd17b12	2.10441e-33	0.566715	0.06	0.142	6.00724e-29
Cct4	2.3862e-33	0.358719	0.206	0.364	6.81165e-29
Cracr2a	3.11992e-33	0.256071	0.047	0.121	8.90612e-29
Etfa	4.60211e-33	0.396503	0.152	0.281	1.31372e-28
Trp53inp1	5.42408e-33	-0.270131	0.106	0.201	1.54836e-28
Clasp1	5.92864e-33	0.519441	0.072	0.158	1.69239e-28
Arsb	7.77328e-33	0.589066	0.149	0.275	2.21896e-28
Arhgef18	8.24068e-33	0.28813	0.084	0.176	2.35238e-28
Morrbid	1.40848e-32	0.613201	0.107	0.21	4.02065e-28
Ptk2	1.44501e-32	0.693889	0.088	0.182	4.12494e-28
Rpl11	1.67089e-32	0.377694	0.427	0.696	4.76972e-28
Ccny	2.71473e-32	0.407542	0.082	0.171	7.74948e-28
Anapc1	2.79101e-32	0.256217	0.07	0.155	7.96722e-28
Btbd9	4.8118e-32	0.728417	0.117	0.224	1.37358e-27
Akap9	5.62252e-32	0.269994	0.06	0.138	1.605e-27
Tbc1d1	1.04733e-31	0.364122	0.079	0.166	2.98972e-27
Bora	1.25247e-31	0.251703	0.083	0.173	3.57529e-27
Gpc5	1.34726e-31	2.31019	0.113	0.051	3.84588e-27
Npm1	1.6953e-31	0.330823	0.233	0.392	4.8394e-27
Asprv1	1.84858e-31	-0.672576	0.097	0.18	5.27696e-27
Gbf1	2.23941e-31	0.482024	0.053	0.128	6.39261e-27
Dera	2.29008e-31	0.290119	0.065	0.146	6.53725e-27
4930401C15Rik	2.66394e-31	0.319875	0.035	0.1	7.60448e-27
Cdk1	3.40748e-31	0.33259	0.225	0.366	9.727e-27
Hacd4	3.786e-31	-0.353891	0.143	0.242	1.08075e-26
Atxn7	3.92786e-31	0.439989	0.072	0.155	1.12125e-26
Serpinb6a	4.09657e-31	0.361073	0.086	0.176	1.16941e-26
mt-Nd1	5.38261e-31	0.443084	0.298	0.484	1.53652e-26
Rbmxl1	7.51675e-31	0.313644	0.136	0.251	2.14573e-26
Ect2	7.70846e-31	0.304537	0.063	0.142	2.20046e-26
Rad17	8.25545e-31	0.286387	0.083	0.171	2.3566e-26
Nae1	8.59014e-31	0.260775	0.093	0.187	2.45214e-26
Nsf	8.82533e-31	0.346355	0.102	0.198	2.51928e-26
Ino80	8.9276e-31	0.340495	0.047	0.116	2.54847e-26
Tpp2	9.32802e-31	0.26962	0.061	0.139	2.66278e-26
Dennd1b	1.06706e-30	0.416281	0.08	0.166	3.04602e-26
Fars2	1.34482e-30	0.969148	0.103	0.204	3.83892e-26
Tg	1.70466e-30	0.436823	0.039	0.105	4.86613e-26
Sh3bgrl	1.95484e-30	0.334488	0.138	0.251	5.58029e-26
Pphln1	2.53661e-30	0.370485	0.045	0.114	7.24101e-26
Smc5	2.60257e-30	0.328039	0.066	0.144	7.42931e-26
Zmiz1	6.13549e-30	0.259661	0.067	0.146	1.75144e-25
Usp24	6.66881e-30	0.30343	0.056	0.129	1.90368e-25
Rpl7	8.62064e-30	0.411454	0.441	0.737	2.46085e-25
Kpna3	1.31617e-29	0.376545	0.068	0.148	3.75713e-25
Zeb1	1.38494e-29	0.425706	0.055	0.128	3.95344e-25
Tspan13	1.65576e-29	-0.496989	0.086	0.163	4.72653e-25
Ran	1.6868e-29	0.475252	0.332	0.53	4.81513e-25
Cep192	1.87679e-29	0.265811	0.052	0.123	5.35748e-25
Xpo7	2.01904e-29	0.41637	0.052	0.124	5.76356e-25
Aak1	2.20196e-29	0.463161	0.063	0.139	6.2857e-25
Gmnn	2.3993e-29	0.337194	0.164	0.288	6.84904e-25
Lrrc25	2.82907e-29	-0.318976	0.066	0.138	8.07586e-25
Pstpip2	3.05552e-29	0.282203	0.04	0.103	8.72228e-25
Ndufc2	3.31617e-29	0.461579	0.208	0.355	9.46633e-25
Cntln	3.43846e-29	0.693875	0.068	0.147	9.81544e-25
Pi4ka	3.89952e-29	0.428887	0.047	0.115	1.11316e-24
Kif14	4.35077e-29	0.263511	0.045	0.112	1.24197e-24
Rpl22l1	5.84558e-29	0.549279	0.211	0.365	1.66868e-24
Oxct1	6.44124e-29	0.260374	0.134	0.243	1.83872e-24
Tlk2	6.55199e-29	0.260907	0.067	0.144	1.87033e-24
Lrch3	6.88275e-29	0.31226	0.061	0.135	1.96475e-24
Ube2e3	8.72106e-29	0.339591	0.099	0.191	2.48951e-24
Gmcl1	1.21031e-28	0.254509	0.072	0.151	3.45494e-24
Gm14548	1.49609e-28	-0.260622	0.06	0.129	4.27074e-24
Senp7	1.60304e-28	0.35624	0.077	0.158	4.57603e-24
Ciao2a	2.08756e-28	0.344993	0.176	0.306	5.95915e-24
Fbxw7	2.46203e-28	0.426663	0.055	0.125	7.02812e-24
Babam2	2.83464e-28	0.766298	0.093	0.182	8.09177e-24
Magi2	3.04798e-28	2.40085	0.115	0.056	8.70076e-24
Fabp5	3.20097e-28	-0.314666	0.069	0.141	9.1375e-24
Lrrc4c	3.72123e-28	2.31982	0.101	0.046	1.06226e-23
Pan3	4.76378e-28	0.305421	0.084	0.167	1.35987e-23
Melk	7.87673e-28	0.375411	0.055	0.125	2.24849e-23
Nfat5	8.20614e-28	0.306558	0.055	0.125	2.34253e-23
Ankrd13c	9.13121e-28	0.295895	0.078	0.158	2.60659e-23
Jarid2	1.00497e-27	0.345339	0.086	0.17	2.8688e-23
Scfd1	1.1745e-27	0.319331	0.089	0.174	3.35272e-23
Xrn1	1.24513e-27	0.308367	0.069	0.145	3.55435e-23
Dnajc1	1.25388e-27	0.620658	0.076	0.155	3.57933e-23
Rpl31	1.43753e-27	0.427304	0.437	0.69	4.10356e-23
Dusp1	1.69374e-27	-0.324487	0.053	0.117	4.83495e-23
Tm7sf3	1.6961e-27	0.298183	0.119	0.218	4.84169e-23
Gtf2f2	1.9522e-27	0.305632	0.056	0.126	5.57274e-23
Xpnpep1	2.72474e-27	0.332707	0.053	0.121	7.77805e-23
Blm	3.48592e-27	0.365256	0.059	0.13	9.95091e-23
Tshz1	6.58337e-27	0.260863	0.061	0.132	1.87929e-22
Mcm6	6.934e-27	0.298778	0.146	0.254	1.97938e-22
Kiz	7.99856e-27	0.384168	0.047	0.112	2.28327e-22
Grid2	9.14834e-27	2.18976	0.11	0.054	2.61149e-22
Rbfox1	9.74241e-27	1.97913	0.1	0.046	2.78107e-22
Ttc17	1.46853e-26	0.297378	0.051	0.117	4.19207e-22
Pcnx	1.833e-26	0.285613	0.055	0.123	5.23249e-22
Mapre2	2.09059e-26	0.428383	0.086	0.168	5.96779e-22
Gse1	2.26423e-26	0.412449	0.096	0.181	6.46346e-22
Ehmt1	2.28879e-26	0.505069	0.071	0.146	6.53359e-22
Cnot10	2.40292e-26	0.336142	0.064	0.136	6.85937e-22
Strbp	2.79663e-26	0.929956	0.077	0.156	7.98325e-22
Zfp236	3.09604e-26	0.258377	0.048	0.111	8.83796e-22
Snx9	3.65369e-26	0.267473	0.055	0.121	1.04298e-21
Fbxo42	4.86173e-26	0.256831	0.043	0.104	1.38783e-21
Gpatch8	6.31551e-26	0.355324	0.079	0.156	1.80283e-21
Dcaf5	6.61342e-26	0.289774	0.074	0.15	1.88787e-21
Fbxo34	6.92691e-26	0.29735	0.058	0.126	1.97736e-21
Macrod2	6.9984e-26	2.7369	0.146	0.086	1.99776e-21
Vps13b	8.0396e-26	1.07862	0.124	0.224	2.29498e-21
Pex7	8.28593e-26	0.425644	0.103	0.192	2.3653e-21
Exoc2	8.71845e-26	0.291832	0.081	0.16	2.48877e-21
Eif3e	1.0663e-25	0.28079	0.141	0.248	3.04385e-21
Usp14	1.18682e-25	0.268485	0.065	0.136	3.3879e-21
Leo1	1.96092e-25	0.302815	0.08	0.157	5.59764e-21
Ints6	2.08914e-25	0.345301	0.048	0.11	5.96365e-21
Tle4	3.39894e-25	0.280933	0.083	0.16	9.7026e-21
Atxn7l1	3.51971e-25	0.285068	0.07	0.141	1.00474e-20
Mbnl2	3.52304e-25	0.336067	0.082	0.159	1.00569e-20
Zfp608	4.04588e-25	0.257818	0.048	0.11	1.15494e-20
Atf6	4.73926e-25	0.388267	0.062	0.131	1.35287e-20
Srgap2	4.81798e-25	0.734273	0.09	0.173	1.37534e-20
Rsf1	5.58827e-25	0.392857	0.091	0.172	1.59523e-20
Crtc3	6.10334e-25	0.317773	0.058	0.124	1.74226e-20
Hat1	6.64255e-25	0.390428	0.149	0.254	1.89618e-20
Sfmbt1	7.27357e-25	0.313327	0.043	0.102	2.07631e-20
Zfp644	8.0379e-25	0.289633	0.045	0.105	2.2945e-20
Mdn1	8.29285e-25	0.49701	0.077	0.152	2.36728e-20
Rngtt	9.05966e-25	0.556126	0.069	0.14	2.58617e-20
Rpl23a	1.16184e-24	0.466788	0.46	0.746	3.31658e-20
Nup133	1.17456e-24	0.264573	0.062	0.13	3.3529e-20
Lcorl	1.19218e-24	0.418588	0.051	0.113	3.40321e-20
Ilf3	1.30569e-24	0.26475	0.092	0.173	3.72723e-20
Ubac2	1.36733e-24	0.465075	0.063	0.132	3.90318e-20
Sik3	1.5875e-24	0.410844	0.071	0.143	4.53167e-20
Spag9	1.63927e-24	0.343784	0.084	0.161	4.67946e-20
Nt5dc1	2.68943e-24	0.371555	0.075	0.149	7.67725e-20
Fam3c	3.83649e-24	0.366717	0.076	0.15	1.09516e-19
Pde8a	4.02894e-24	0.424283	0.049	0.111	1.1501e-19
Abcb7	4.23844e-24	0.299932	0.067	0.136	1.20991e-19
Dym	5.50722e-24	0.51107	0.081	0.157	1.57209e-19
Slc25a46	5.53897e-24	0.252176	0.071	0.141	1.58115e-19
Usp37	6.79242e-24	0.549802	0.055	0.119	1.93896e-19
Kdm4c	7.12919e-24	0.519562	0.062	0.129	2.0351e-19
Cnot4	7.39188e-24	0.326502	0.058	0.123	2.11008e-19
Macf1	7.45422e-24	0.802528	0.135	0.234	2.12788e-19
Cdan1	9.13772e-24	0.404845	0.051	0.112	2.60845e-19
Gramd1b	9.34058e-24	0.575316	0.114	0.202	2.66636e-19
Lilra6	1.03157e-23	-0.440671	0.073	0.137	2.94471e-19
Ncoa2	1.19164e-23	0.313699	0.087	0.163	3.40166e-19
Ubr3	1.20109e-23	0.443718	0.072	0.142	3.42862e-19
Ccnh	1.41043e-23	0.40177	0.109	0.198	4.02621e-19
Nrxn3	1.5531e-23	2.29519	0.111	0.059	4.43347e-19
Gmps	1.57987e-23	0.254028	0.09	0.169	4.50989e-19
Cfap46	1.93192e-23	0.323013	0.058	0.122	5.51485e-19
Acer3	2.21921e-23	0.509061	0.097	0.178	6.33497e-19
Tex30	3.17414e-23	0.278293	0.076	0.149	9.06089e-19
Rpl22	3.26697e-23	0.446244	0.315	0.504	9.32589e-19
Pam	3.39187e-23	0.874945	0.074	0.146	9.68244e-19
Dbi	4.97139e-23	0.525181	0.24	0.391	1.41913e-18
Gm17106	5.45955e-23	0.491153	0.071	0.141	1.55848e-18
Oxr1	5.84643e-23	0.800888	0.151	0.256	1.66892e-18
Gm2a	6.11747e-23	-0.382775	0.064	0.125	1.74629e-18
Ttc7b	7.224e-23	0.378229	0.065	0.131	2.06216e-18
Ncoa1	9.42936e-23	0.827855	0.086	0.161	2.69171e-18
Dcaf10	1.06728e-22	0.253591	0.052	0.112	3.04666e-18
Poc1b	1.09321e-22	0.275075	0.067	0.133	3.12069e-18
Rpl32	1.53069e-22	0.442632	0.408	0.645	4.36951e-18
Ipo7	1.86691e-22	0.262998	0.101	0.182	5.32928e-18
Prtn3	1.97615e-22	0.500926	0.14	0.236	5.64112e-18
Galc	2.17771e-22	0.296116	0.049	0.108	6.2165e-18
Ldah	2.48474e-22	0.289031	0.046	0.102	7.09293e-18
Arhgef3	2.90079e-22	0.642276	0.083	0.156	8.2806e-18
Kcnk2	2.98369e-22	0.531181	0.067	0.134	8.51725e-18
Lncpint	3.07136e-22	0.353385	0.07	0.138	8.76751e-18
Rpl10a	3.12891e-22	0.347889	0.268	0.426	8.93179e-18
AC149090.1	3.15922e-22	0.276102	0.113	0.2	9.01831e-18
Rpl13a	3.16138e-22	0.591094	0.497	0.809	9.02448e-18
Rps3a1	3.41503e-22	0.551861	0.506	0.804	9.74854e-18
Peli2	3.61535e-22	0.286829	0.057	0.118	1.03204e-17
R3hdm1	3.67537e-22	0.448206	0.054	0.114	1.04917e-17
Umad1	4.10126e-22	0.740641	0.059	0.121	1.17075e-17
Kif13a	4.75159e-22	0.70445	0.07	0.137	1.35639e-17
Anks1	7.33613e-22	0.317471	0.091	0.166	2.09417e-17
Lhfpl2	7.3478e-22	0.298425	0.06	0.121	2.0975e-17
Wdr20	1.02996e-21	0.326753	0.046	0.102	2.94011e-17
Pspc1	1.1201e-21	0.346683	0.066	0.131	3.19745e-17
Pcdh15	1.15916e-21	2.49357	0.122	0.071	3.30893e-17
Uqcrfs1	1.16948e-21	0.505452	0.235	0.38	3.33839e-17
Rps15a	1.41721e-21	0.507799	0.437	0.696	4.04556e-17
Tex2	1.41789e-21	0.407065	0.053	0.111	4.04752e-17
Mctp1	1.47349e-21	0.946177	0.162	0.267	4.20622e-17
Rfx7	1.50385e-21	0.387421	0.056	0.116	4.2929e-17
Eef1b2	1.57063e-21	0.625032	0.379	0.616	4.48352e-17
Vps13a	1.69464e-21	0.279546	0.048	0.104	4.83753e-17
8030462N17Rik	1.79982e-21	0.329614	0.05	0.106	5.13776e-17
Rab3gap1	2.07959e-21	0.268676	0.067	0.132	5.9364e-17
Wdfy3	2.31244e-21	0.36634	0.064	0.127	6.6011e-17
Ola1	2.51719e-21	0.547374	0.107	0.189	7.18556e-17
Vti1a	3.27811e-21	0.574408	0.101	0.178	9.3577e-17
Brip1	3.57221e-21	0.420835	0.06	0.122	1.01972e-16
Ubr1	4.32038e-21	0.491932	0.062	0.124	1.2333e-16
Dmd	4.42393e-21	2.22717	0.101	0.053	1.26286e-16
Rev3l	5.32102e-21	0.317103	0.048	0.104	1.51894e-16
Vps35l	6.73416e-21	0.395502	0.072	0.137	1.92233e-16
Ctnna3	1.07847e-20	2.21175	0.122	0.071	3.07859e-16
Zbtb20	1.1888e-20	1.27575	0.128	0.219	3.39355e-16
Zfp934	1.26212e-20	0.275823	0.052	0.108	3.60284e-16
1110059E24Rik	1.51331e-20	0.332168	0.053	0.109	4.31991e-16
Nme1	1.79318e-20	0.287436	0.14	0.232	5.11882e-16
Atrnl1	2.0368e-20	0.823481	0.099	0.176	5.81424e-16
Gopc	2.13947e-20	0.257987	0.05	0.105	6.10732e-16
Ift80	2.32037e-20	0.377665	0.048	0.103	6.62372e-16
Gstcd	5.30498e-20	0.34408	0.048	0.102	1.51436e-15
Fry	6.15056e-20	0.994855	0.117	0.2	1.75574e-15
Rps6	6.4944e-20	0.567477	0.48	0.756	1.85389e-15
Hibch	7.4714e-20	0.283813	0.065	0.125	2.13279e-15
Tns3	1.01589e-19	0.538246	0.065	0.126	2.89995e-15
Fhit	1.53546e-19	2.03608	0.107	0.06	4.38314e-15
Sipa1l1	1.53686e-19	0.553191	0.051	0.105	4.38713e-15
Cdk6	1.6015e-19	0.400967	0.127	0.212	4.57164e-15
Abce1	1.64784e-19	0.27578	0.078	0.144	4.70392e-15
Rnf220	2.0045e-19	0.497851	0.078	0.143	5.72205e-15
C2cd3	2.85321e-19	0.326526	0.055	0.111	8.14478e-15
Xrcc6	2.87537e-19	0.250497	0.063	0.122	8.20803e-15
Fancd2	2.90851e-19	0.427969	0.051	0.104	8.30264e-15
Cwf19l2	5.36901e-19	0.26348	0.061	0.117	1.53264e-14
Cpeb1	5.81798e-19	0.375829	0.055	0.109	1.6608e-14
Sod1	6.58433e-19	0.263457	0.17	0.27	1.87956e-14
Rps18	6.88922e-19	0.498078	0.4	0.619	1.9666e-14
Hmbox1	7.68892e-19	0.490388	0.056	0.111	2.19488e-14
2610037D02Rik	9.6671e-19	0.374043	0.061	0.118	2.75957e-14
Pdxdc1	1.14145e-18	0.32921	0.049	0.101	3.25837e-14
Arid1b	1.17614e-18	0.744496	0.079	0.145	3.3574e-14
Orc5	1.43018e-18	0.329913	0.065	0.124	4.08259e-14
Fndc3a	1.95671e-18	0.513129	0.06	0.117	5.58563e-14
Ambra1	1.98819e-18	0.597576	0.062	0.118	5.6755e-14
Spred2	2.60907e-18	0.368933	0.049	0.101	7.44786e-14
Dnah8	3.57445e-18	0.608925	0.055	0.109	1.02036e-13
Csnk1g1	3.75672e-18	0.527649	0.057	0.111	1.07239e-13
Stx8	3.86966e-18	0.746624	0.071	0.132	1.10463e-13
Ube3c	4.06676e-18	0.43329	0.061	0.117	1.1609e-13
Xpr1	4.12944e-18	0.409539	0.086	0.15	1.17879e-13
Cdyl	4.29294e-18	0.339002	0.057	0.111	1.22546e-13
Sntg1	4.71757e-18	1.70423	0.155	0.253	1.34668e-13
Ifitm1	5.08248e-18	-0.524309	0.103	0.165	1.45084e-13
Nsun2	6.92733e-18	0.296564	0.083	0.148	1.97747e-13
Diaph3	7.99372e-18	0.991249	0.089	0.156	2.28189e-13
Mcm4	9.47443e-18	0.407429	0.159	0.252	2.70457e-13
Cstdc4	1.34277e-17	-0.919333	0.088	0.143	3.83307e-13
Gab2	1.40346e-17	0.40769	0.063	0.118	4.0063e-13
Cul2	1.44187e-17	0.252484	0.056	0.108	4.11597e-13
Ccdc88a	1.48604e-17	0.451934	0.057	0.11	4.24204e-13
Ostm1	1.98066e-17	0.498152	0.072	0.132	5.65398e-13
Nup93	2.52994e-17	0.264796	0.064	0.118	7.22197e-13
Lsamp	3.271e-17	2.52184	0.144	0.098	9.3374e-13
Sgms1	3.38887e-17	0.309935	0.079	0.138	9.67386e-13
Mipep	3.40084e-17	0.35676	0.05	0.1	9.70803e-13
Wdfy4	4.28338e-17	0.3292	0.118	0.192	1.22273e-12
Opa1	4.32763e-17	0.36674	0.073	0.131	1.23536e-12
Prim2	5.18657e-17	0.527054	0.07	0.128	1.48056e-12
Yeats2	5.35622e-17	0.408333	0.056	0.108	1.52899e-12
Cntn5	6.15886e-17	2.11276	0.104	0.061	1.75811e-12
Pou2f3	6.73679e-17	0.352428	0.086	0.151	1.92308e-12
Ulk2	7.85002e-17	0.37655	0.059	0.111	2.24087e-12
Pola1	1.12085e-16	0.641283	0.074	0.132	3.19959e-12
Heatr5a	1.27142e-16	0.392218	0.078	0.136	3.62939e-12
Sdccag8	1.36759e-16	0.342538	0.061	0.114	3.90393e-12
Ppm1h	1.4285e-16	0.602463	0.064	0.119	4.0778e-12
Acat1	1.69431e-16	0.289915	0.09	0.155	4.83657e-12
Thoc1	1.80357e-16	0.349482	0.059	0.111	5.14847e-12
Pla2g4a	1.90032e-16	0.686544	0.08	0.142	5.42467e-12
Psmd9	1.92416e-16	0.272946	0.055	0.105	5.4927e-12
Tut4	1.97545e-16	0.362731	0.069	0.124	5.63913e-12
Polr3b	2.0173e-16	0.446599	0.069	0.125	5.75858e-12
4930402H24Rik	2.56483e-16	0.748804	0.071	0.128	7.32157e-12
Map2k5	2.64324e-16	0.387625	0.052	0.1	7.54541e-12
Eif3i	3.78999e-16	0.370644	0.174	0.274	1.08189e-11
Vrk2	4.0867e-16	0.40698	0.056	0.106	1.16659e-11
Pld1	5.42999e-16	0.507858	0.061	0.114	1.55005e-11
Osbpl11	6.18715e-16	0.26	0.054	0.103	1.76618e-11
Pitpnc1	7.39144e-16	0.642009	0.118	0.188	2.10996e-11
Kalrn	8.15116e-16	0.975241	0.073	0.131	2.32683e-11
Rhot1	8.68768e-16	0.33273	0.055	0.104	2.47999e-11
Rere	8.78862e-16	0.859889	0.117	0.19	2.5088e-11
Dtnb	1.03804e-15	0.799706	0.058	0.108	2.96318e-11
Cdh23	1.30059e-15	0.613867	0.058	0.109	3.71268e-11
Rps28	1.31514e-15	0.59145	0.456	0.707	3.75419e-11
Phactr2	1.65011e-15	0.675949	0.068	0.121	4.7104e-11
Phactr4	1.8906e-15	0.279453	0.061	0.112	5.39691e-11
Dcaf6	1.9058e-15	0.412601	0.056	0.104	5.44029e-11
Gpsm2	1.92583e-15	0.393657	0.066	0.118	5.49747e-11
Helz	2.78717e-15	0.445691	0.054	0.101	7.95625e-11
Mpp7	2.8011e-15	0.640544	0.071	0.126	7.99603e-11
Supt3	3.11724e-15	0.907675	0.058	0.108	8.89847e-11
Rps4x	3.51443e-15	0.537399	0.416	0.654	1.00323e-10
Iars2	3.74118e-15	0.250805	0.057	0.106	1.06796e-10
Rps6ka5	4.1464e-15	0.586978	0.068	0.121	1.18363e-10
Nup210l	4.88685e-15	0.520303	0.226	0.344	1.395e-10
Prkag2	5.19903e-15	0.356265	0.059	0.107	1.48411e-10
Abcc4	5.81294e-15	0.634854	0.077	0.134	1.65936e-10
Rpl30	9.12671e-15	0.703433	0.481	0.754	2.60531e-10
Phf21a	9.36942e-15	0.589422	0.131	0.202	2.67459e-10
Rhbdd1	1.04774e-14	0.433476	0.059	0.108	2.99087e-10
Tcf12	1.08625e-14	0.685385	0.062	0.112	3.1008e-10
Mms22l	1.19721e-14	0.460394	0.061	0.11	3.41755e-10
Eml4	1.22191e-14	0.38088	0.062	0.111	3.48807e-10
Cul5	1.82263e-14	0.250329	0.054	0.1	5.20288e-10
Ube4b	1.8426e-14	0.375658	0.067	0.118	5.25987e-10
Glrx3	1.93194e-14	0.399337	0.118	0.19	5.51493e-10
Dgkh	2.76612e-14	0.396172	0.079	0.133	7.89616e-10
Zcchc7	2.81943e-14	0.320738	0.076	0.13	8.04834e-10
Vps41	4.96825e-14	0.48667	0.062	0.109	1.41824e-09
Phkb	7.4325e-14	0.548606	0.074	0.126	2.12168e-09
Brca1	7.45326e-14	0.312577	0.061	0.108	2.12761e-09
Glb1	7.46589e-14	0.406034	0.071	0.122	2.13121e-09
Uvrag	8.50046e-14	0.779653	0.095	0.155	2.42654e-09
Insr	8.50477e-14	0.66496	0.079	0.134	2.42777e-09
Fam172a	9.45994e-14	1.17321	0.109	0.174	2.70043e-09
Prdx1	1.01385e-13	0.406366	0.165	0.251	2.89413e-09
Ubash3b	1.19269e-13	0.345219	0.079	0.132	3.40465e-09
Dip2b	1.2005e-13	0.493201	0.058	0.104	3.42694e-09
Fam126a	1.2396e-13	0.428351	0.08	0.133	3.53858e-09
Scaper	1.83164e-13	0.720547	0.089	0.146	5.2286e-09
Rpl12	1.90621e-13	0.464535	0.29	0.431	5.44146e-09
Gas5	1.92802e-13	0.606541	0.231	0.344	5.50372e-09
Tbc1d22a	3.01701e-13	0.446032	0.061	0.107	8.61236e-09
Aifm1	3.07299e-13	0.274986	0.069	0.118	8.77215e-09
Cog5	4.82503e-13	0.956731	0.079	0.131	1.37735e-08
Rsrc1	5.66449e-13	0.933545	0.085	0.14	1.61699e-08
Vav3	5.68788e-13	0.727071	0.102	0.161	1.62366e-08
Phf20	6.17417e-13	0.482964	0.062	0.108	1.76248e-08
Nup37	9.767e-13	0.373197	0.086	0.141	2.78809e-08
Cwc27	1.13059e-12	0.469459	0.066	0.113	3.22738e-08
Rpl4	1.19784e-12	0.789354	0.436	0.668	3.41937e-08
Specc1	3.01661e-12	0.771923	0.094	0.15	8.6112e-08
Eepd1	4.60957e-12	0.463241	0.06	0.103	1.31585e-07
Cask	6.0842e-12	0.533682	0.07	0.116	1.7368e-07
Xylt1	9.41122e-12	0.604955	0.072	0.117	2.68653e-07
Slc38a1	2.02501e-11	0.440238	0.063	0.105	5.78061e-07
Cenpp	2.07342e-11	0.794956	0.065	0.108	5.9188e-07
Rbm47	3.73415e-11	0.286806	0.066	0.108	1.06595e-06
Rpl36a	7.75304e-11	0.492841	0.294	0.428	2.21318e-06
Rps27a	1.21641e-10	0.474694	0.616	0.947	3.47235e-06
Fbxl17	1.51971e-10	1.00768	0.083	0.131	4.33816e-06
Mpo	1.78734e-10	0.582344	0.087	0.136	5.10213e-06
Parp8	1.84328e-10	0.607491	0.07	0.114	5.26184e-06
Fut8	1.8788e-10	0.804	0.072	0.116	5.36323e-06
Epb41l2	2.20735e-10	0.453058	0.067	0.109	6.3011e-06
Osgep	4.91566e-10	0.265468	0.089	0.137	1.40322e-05
Pigk	6.04697e-10	0.637441	0.078	0.123	1.72617e-05
Chchd3	1.46089e-09	0.857379	0.091	0.139	4.17026e-05
Rps23	2.0962e-09	0.766609	0.525	0.796	5.98381e-05
Dpy19l1	2.47445e-09	0.29452	0.093	0.139	7.06355e-05
Ddah1	2.603e-09	0.470548	0.117	0.171	7.43053e-05
Snhg8	3.53243e-09	0.274381	0.121	0.177	0.000100837
Foxp1	4.6749e-09	1.03595	0.143	0.203	0.00013345
Prkn	2.12643e-08	1.75471	0.103	0.076	0.000607011
Zfp984	2.43355e-08	0.424941	0.087	0.13	0.000694681
Rpl5	4.72951e-08	0.813816	0.441	0.662	0.00135009
Myo1d	5.00084e-08	0.522555	0.066	0.1	0.00142754
Exoc4	7.02536e-08	1.36114	0.109	0.159	0.00200546
Gphn	8.41538e-08	1.20841	0.069	0.107	0.00240225
Rps17	1.14342e-07	0.770086	0.455	0.665	0.00326401
Snhg1	2.22435e-07	0.317752	0.088	0.128	0.00634962
Mbd5	2.99982e-07	1.03787	0.078	0.115	0.00856328
Rapgef2	3.27712e-07	0.727786	0.076	0.113	0.00935486
Zfas1	4.87647e-07	0.261297	0.125	0.174	0.0139204
Lrp1b	9.93277e-07	2.54789	0.172	0.154	0.0283541
Utrn	1.15885e-06	1.04477	0.089	0.126	0.0330805
Rpl3	2.60539e-06	0.935051	0.376	0.541	0.0743736
Saa3	4.73553e-06	0.268259	0.084	0.115	0.13518
Snd1	5.11886e-06	0.821979	0.081	0.115	0.146123
Arid5b	9.51568e-06	0.441139	0.07	0.1	0.271635
Adk	1.69401e-05	0.877308	0.083	0.115	0.483572
Rabgap1l	2.12724e-05	1.07018	0.117	0.158	0.607241
Fgfr2	2.28052e-05	2.27162	0.296	0.412	0.650997
Mipol1	2.56292e-05	0.931052	0.08	0.112	0.731612
Eif2a	6.52305e-05	0.47923	0.123	0.164	1
Limd1	0.000113609	0.347619	0.081	0.109	1
Rps20	0.000208239	0.782679	0.448	0.638	1
Rpl39	0.000343826	0.963237	0.437	0.633	1
Xkr4	0.000493114	1.34313	0.1	0.133	1
Anks1b	0.000669244	1.89779	0.118	0.156	1
Dlgap1	0.000712183	1.6459	0.091	0.122	1
Drg1	0.000895305	1.00384	0.2	0.265	1
Rin2	0.00111607	0.416178	0.082	0.105	1
Ryr3	0.00163577	1.31854	0.098	0.127	1
Camta1	0.00625332	1.37084	0.101	0.128	1
Dpp10	0.011387	2.10846	0.108	0.101	1
Hspe1	0.01788	0.686171	0.137	0.167	1
Foxn3	0.0214302	0.818794	0.089	0.108	1
Crip1	0.0657338	0.323368	0.128	0.149	1
Tbc1d5	0.0845325	1.29409	0.085	0.101	1
Rps12	0.134958	1.11116	0.59	0.87	1
Nme2	0.147894	0.79928	0.175	0.181	1
Prcp	0.183415	0.376979	0.096	0.11	1
Zfhx3	0.188797	1.73749	0.123	0.124	1
Gm37240	0.552349	1.8291	0.123	0.13	1
45717	0.609645	1.6264	0.103	0.114	1
Lrmda	0.7401	1.63984	0.103	0.113	1
Ctss	0.808362	0.775999	0.111	0.119	1
Pde4d	0.844018	2.15167	0.185	0.209	1

## Sheet: Fig. 5C
Fig. 5C B cell differential gene expression: LPS+ABD-Irisin vs LPS+Irisin.
genes	p_val	avg_log2FC	pct.1	pct.2	p_val_adj
Cd79a	1.60624e-110	-1.45527	0.446	0.951	4.58517e-106
Rpl18a	1.9324e-97	-1.07924	0.731	0.982	5.51624e-93
mt-Atp6	6.50314e-96	-0.87944	0.926	0.993	1.85639e-91
Rps27	2.29352e-89	-1.19256	0.796	0.978	6.54708e-85
mt-Nd4	4.34257e-83	-1.05933	0.717	0.962	1.23963e-78
mt-Nd2	8.56798e-81	-1.2553	0.385	0.827	2.44582e-76
mt-Co3	1.09038e-80	-0.820752	0.909	0.994	3.11259e-76
Gm11808	2.26394e-77	-1.18328	0.457	0.845	6.46264e-73
Uba52	1.71311e-74	-1.2274	0.374	0.787	4.89023e-70
Actb	9.06633e-66	-0.882699	0.739	0.99	2.58807e-61
Jchain	1.72303e-62	2.99261	0.32	0.058	4.91855e-58
mt-Cytb	3.02805e-62	-0.817535	0.8	0.972	8.64386e-58
Cd37	4.27759e-60	-1.06407	0.269	0.717	1.22108e-55
Rps19	4.66401e-60	-0.730378	0.798	0.978	1.33139e-55
Tmsb10	9.60116e-60	-1.01566	0.43	0.817	2.74075e-55
Sh3bgrl3	6.98405e-58	-1.07938	0.291	0.705	1.99367e-53
Ly6e	1.17768e-56	-0.784019	0.707	0.966	3.36181e-52
Pfn1	6.33455e-54	-1.01634	0.343	0.733	1.80826e-49
Rpl14	4.2255e-52	-0.805994	0.593	0.91	1.20621e-47
Ifi203	1.13921e-50	-1.28592	0.226	0.612	3.25198e-46
Arhgdib	3.49578e-50	-0.88539	0.433	0.797	9.97904e-46
Rpl29	1.41792e-48	-0.830497	0.5	0.825	4.04759e-44
Cd74	1.55315e-48	-1.30091	0.567	0.772	4.43363e-44
Btg1	4.85896e-48	-1.06645	0.172	0.561	1.38704e-43
Rps27rt	1.07037e-47	-0.865692	0.243	0.635	3.05548e-43
Coro1a	2.03616e-46	-0.727594	0.498	0.879	5.81241e-42
Hspa8	3.36369e-46	-0.910501	0.607	0.889	9.602e-42
Eef2	4.19343e-46	-0.677892	0.681	0.934	1.19706e-41
Rps7	5.50149e-46	-0.591791	0.88	0.978	1.57045e-41
Cd19	1.89882e-45	-0.790724	0.283	0.691	5.42036e-41
Spib	3.20533e-45	-0.946037	0.157	0.546	9.14993e-41
Ifi209	4.71531e-45	-1.08524	0.169	0.543	1.34603e-40
Ets1	6.92751e-45	-0.991714	0.311	0.686	1.97753e-40
Laptm5	1.13007e-44	-0.815474	0.387	0.783	3.2259e-40
Ptprcap	1.45312e-44	-0.749097	0.494	0.856	4.14808e-40
Ptp4a3	2.1341e-44	-0.850649	0.25	0.633	6.09201e-40
Ifi27l2a	4.23982e-44	-1.74959	0.131	0.462	1.2103e-39
Gnai2	1.74397e-43	-0.768604	0.469	0.812	4.97834e-39
mt-Co1	6.31939e-43	-0.440448	0.98	0.994	1.80393e-38
Rpl15	7.76853e-43	-0.727495	0.667	0.903	2.21761e-38
Unc93b1	7.82547e-43	-0.853601	0.302	0.672	2.23386e-38
Rac2	2.42769e-42	-0.824784	0.378	0.73	6.93008e-38
Mir142hg	9.42134e-42	-0.873477	0.348	0.725	2.68941e-37
Rpl35	1.16338e-41	-0.743495	0.561	0.844	3.32098e-37
mt-Nd5	1.58561e-41	-0.845391	0.217	0.571	4.52629e-37
Arhgef1	8.96002e-40	-0.849264	0.176	0.53	2.55773e-35
Ighd	9.75609e-40	-0.961584	0.354	0.707	2.78497e-35
Shisa5	1.48491e-39	-0.894599	0.47	0.788	4.23883e-35
Rnf213	5.14651e-39	-1.40292	0.07	0.364	1.46912e-34
Rpl10	6.41763e-39	-0.768514	0.57	0.839	1.83198e-34
Serf2	9.36526e-39	-0.761873	0.45	0.779	2.67341e-34
Rps2	2.12872e-38	-0.678455	0.702	0.937	6.07664e-34
Sec61b	3.62819e-38	1.43732	0.698	0.552	1.0357e-33
Sp100	4.86492e-38	-0.98127	0.198	0.541	1.38874e-33
Fcmr	5.95444e-38	-1.12474	0.181	0.518	1.69976e-33
Napsa	1.0721e-37	-0.82776	0.32	0.659	3.06043e-33
Apobec3	3.77324e-37	-0.688305	0.335	0.678	1.07711e-32
Mndal	4.38311e-37	-0.845583	0.433	0.759	1.2512e-32
Limd2	4.68311e-37	-0.716803	0.307	0.664	1.33684e-32
Sell	7.66138e-37	-0.916568	0.307	0.652	2.18702e-32
Ablim1	2.73885e-36	-0.816091	0.257	0.594	7.81832e-32
Tent5c	4.83484e-36	1.29639	0.224	0.051	1.38015e-31
H2-Aa	8.83722e-36	-0.991436	0.404	0.704	2.52267e-31
Ifi213	1.04474e-35	-1.48174	0.039	0.307	2.98231e-31
Lsp1	1.60445e-35	-0.783015	0.215	0.549	4.58006e-31
Rpl13	1.92845e-35	-0.510215	0.852	0.972	5.50495e-31
Rps29	2.19719e-35	-0.472146	0.92	0.986	6.27209e-31
Sipa1	2.61584e-35	-0.747217	0.18	0.499	7.46718e-31
Iglv1	6.61138e-35	1.7601	0.239	0.06	1.88728e-30
mt-Co2	1.31154e-34	-0.361169	0.983	0.997	3.74392e-30
mt-Nd3	3.76589e-34	-0.60101	0.559	0.837	1.07501e-29
H2-Eb1	5.07637e-34	-0.913014	0.393	0.7	1.4491e-29
Tecpr2	8.15285e-34	-0.768794	0.23	0.541	2.32731e-29
Stat1	1.67159e-33	-1.16878	0.183	0.478	4.77172e-29
Rpl19	5.2463e-33	-0.532829	0.807	0.968	1.49761e-28
Siglecg	9.18817e-33	-0.686205	0.25	0.591	2.62286e-28
Gapdh	1.25468e-32	-0.925315	0.317	0.596	3.5816e-28
Helz2	1.74452e-32	-0.933622	0.135	0.426	4.9799e-28
Arhgdia	2.31841e-32	-0.645194	0.193	0.496	6.61812e-28
Rps10	2.52234e-32	-0.59426	0.67	0.917	7.20027e-28
Csk	2.60941e-32	-0.764294	0.213	0.524	7.44883e-28
Lgals9	3.02175e-32	-1.15412	0.157	0.43	8.62588e-28
Samd9l	3.16021e-32	-1.03423	0.083	0.355	9.02114e-28
Fau	4.31355e-32	-0.538375	0.844	0.988	1.23135e-27
Rps16	4.6162e-32	-0.473168	0.867	0.987	1.31774e-27
Trim30a	9.42776e-32	-1.12673	0.185	0.473	2.69125e-27
Tmem243	1.65999e-31	-0.757019	0.081	0.351	4.7386e-27
H2-Ab1	2.06839e-31	-0.755478	0.519	0.818	5.90442e-27
Irf8	4.47669e-31	-0.651458	0.313	0.639	1.27791e-26
Ddx5	4.81207e-31	-0.597431	0.706	0.931	1.37365e-26
Rps14	8.36344e-31	-0.472612	0.863	0.986	2.38743e-26
Ubc	8.72114e-31	-0.682467	0.263	0.561	2.48954e-26
Syk	3.21861e-30	-0.654589	0.259	0.585	9.18784e-26
Sub1	3.42207e-30	1.17604	0.794	0.728	9.76863e-26
Ifi47	7.0511e-30	-1.08727	0.098	0.356	2.01281e-25
Lbh	7.68522e-30	-0.787188	0.081	0.337	2.19382e-25
Ebf1	1.12093e-29	-0.880371	0.289	0.589	3.19981e-25
Ms4a1	1.73135e-29	-0.879864	0.293	0.594	4.94232e-25
Ltb	1.81009e-29	-0.664899	0.294	0.625	5.16708e-25
H2-Ob	2.48985e-29	-0.621317	0.287	0.621	7.10752e-25
Gm2000	3.24771e-29	-0.578229	0.402	0.688	9.27091e-25
Ppp1ca	7.20142e-29	-0.75866	0.322	0.595	2.05572e-24
Ywhaz	8.54377e-29	-0.680769	0.343	0.628	2.4389e-24
Rps5	9.06495e-29	-0.455131	0.77	0.967	2.58768e-24
Cd52	1.6193e-28	-0.621433	0.587	0.856	4.62245e-24
Ptpn6	3.09523e-28	-0.722745	0.287	0.59	8.83564e-24
Chchd10	4.52996e-28	-1.03605	0.176	0.428	1.29312e-23
Pax5	5.05417e-28	-0.579373	0.335	0.672	1.44276e-23
Ifi206	6.81271e-28	-1.01927	0.031	0.249	1.94476e-23
Plekha2	6.89393e-28	-0.71208	0.244	0.534	1.96794e-23
Hvcn1	8.88987e-28	-0.82855	0.18	0.456	2.5377e-23
Hsp90b1	1.1529e-27	2.06935	0.717	0.636	3.29107e-23
Elob	1.61617e-27	-0.738133	0.235	0.486	4.61351e-23
Cd72	1.67042e-27	-0.675592	0.12	0.39	4.76837e-23
Ifi35	1.92258e-27	-0.740401	0.067	0.302	5.48819e-23
Tln1	2.79902e-27	-0.63187	0.143	0.411	7.99008e-23
A330040F15Rik	2.92228e-27	-1.16047	0.05	0.272	8.34193e-23
Clec2d	3.00725e-27	-0.730416	0.291	0.578	8.58449e-23
Il2rg	3.02143e-27	-0.685489	0.207	0.495	8.62497e-23
Eaf2	3.34367e-27	1.41476	0.252	0.086	9.54485e-23
Smim14	3.50801e-27	-0.459024	0.313	0.627	1.0014e-22
Gnas	4.5555e-27	-0.49976	0.469	0.741	1.30041e-22
Cxcr5	4.98758e-27	-0.779835	0.091	0.344	1.42375e-22
Arhgap45	5.11586e-27	-0.608125	0.443	0.743	1.46037e-22
Jak1	5.45974e-27	-0.687943	0.33	0.625	1.55854e-22
Fth1	1.08858e-26	-0.538599	0.622	0.884	3.10747e-22
Pgls	2.09604e-26	-0.719867	0.161	0.411	5.98336e-22
Stk17b	2.39649e-26	-0.655282	0.333	0.628	6.84102e-22
Clic1	2.87447e-26	-0.577006	0.415	0.694	8.20545e-22
Iqgap1	4.124e-26	-0.499748	0.319	0.616	1.17724e-21
Pabpn1	5.87748e-26	-0.595281	0.259	0.54	1.67779e-21
Stat2	7.0929e-26	-1.0389	0.059	0.279	2.02474e-21
Ucp2	7.5839e-26	-0.914032	0.333	0.573	2.1649e-21
Hcls1	8.28645e-26	-0.533564	0.246	0.544	2.36545e-21
H2-T23	1.16285e-25	-0.709081	0.307	0.583	3.31947e-21
Slfn2	1.20316e-25	-0.874674	0.107	0.347	3.43455e-21
Rpl18	1.46199e-25	-0.424474	0.813	0.97	4.17339e-21
Ifi30	1.61128e-25	-0.820807	0.163	0.424	4.59955e-21
Ptpn18	2.13372e-25	-0.576639	0.189	0.456	6.0909e-21
Ms4a4c	3.4027e-25	-0.923008	0.117	0.364	9.71336e-21
Ppdpf	3.47176e-25	-0.557077	0.143	0.398	9.91048e-21
Prkcb	4.30828e-25	-0.577993	0.309	0.597	1.22984e-20
Rpl34	4.70674e-25	-0.427884	0.809	0.942	1.34359e-20
Serpinb1a	6.35997e-25	-0.667761	0.206	0.477	1.81552e-20
Gm8369	7.88554e-25	-0.952094	0.08	0.305	2.25101e-20
Selenow	8.02652e-25	-0.717979	0.146	0.392	2.29125e-20
Myh9	8.29641e-25	-0.570835	0.207	0.477	2.36829e-20
Slpi	1.01909e-24	3.5803	0.233	0.082	2.90909e-20
Gng5	1.45466e-24	-0.607652	0.252	0.512	4.15249e-20
H2-DMb2	1.48969e-24	-0.653022	0.222	0.511	4.25246e-20
Ddx24	1.55188e-24	-0.729431	0.106	0.332	4.43e-20
Vars	1.79145e-24	-0.546272	0.237	0.512	5.11387e-20
Parp14	1.80697e-24	-0.739105	0.067	0.281	5.15816e-20
Bin1	2.26358e-24	-0.577135	0.126	0.371	6.4616e-20
Myl12b	2.56116e-24	-0.628881	0.263	0.538	7.3111e-20
Smchd1	3.55585e-24	-0.811335	0.222	0.476	1.01505e-19
Cyth1	3.96394e-24	-0.633268	0.159	0.411	1.13155e-19
Trp53i11	4.43354e-24	-0.577014	0.17	0.425	1.2656e-19
Cnp	6.00678e-24	-0.583904	0.296	0.569	1.7147e-19
Mknk2	7.5268e-24	-0.557698	0.154	0.403	2.1486e-19
Sp110	8.36193e-24	-0.600385	0.224	0.495	2.387e-19
Ptpn1	1.1257e-23	-0.775315	0.17	0.415	3.21341e-19
Mef2c	1.43393e-23	-0.718865	0.287	0.548	4.0933e-19
Foxp1	1.47862e-23	-0.663653	0.381	0.646	4.22087e-19
Rbm38	1.60182e-23	-0.570219	0.133	0.371	4.57255e-19
Irgm1	1.73468e-23	-0.758657	0.035	0.226	4.95181e-19
Rnf167	2.71719e-23	-0.576819	0.083	0.305	7.7565e-19
Drap1	3.42557e-23	-0.56881	0.148	0.385	9.77862e-19
Hsp90ab1	4.56841e-23	-0.559907	0.661	0.864	1.3041e-18
Treml2	5.68086e-23	-0.646752	0.128	0.36	1.62166e-18
Pik3ap1	5.7021e-23	-0.668588	0.143	0.385	1.62772e-18
U2af2	5.97021e-23	-0.545167	0.165	0.396	1.70426e-18
Gabarap	6.43984e-23	-0.582282	0.228	0.48	1.83832e-18
Rps15	6.97779e-23	-0.41438	0.763	0.943	1.99188e-18
Cd22	8.57496e-23	-0.601344	0.219	0.495	2.44781e-18
Gimap1	1.11066e-22	-0.547882	0.354	0.63	3.17049e-18
Fmnl1	1.16968e-22	-0.518353	0.069	0.276	3.33896e-18
Myo1c	1.31276e-22	-0.428967	0.109	0.343	3.74742e-18
mt-Nd1	1.39281e-22	-0.304363	0.806	0.953	3.97592e-18
Msn	1.57016e-22	-0.477235	0.304	0.585	4.48218e-18
Pml	1.67515e-22	-0.704994	0.154	0.389	4.7819e-18
Gm47283	1.8093e-22	-0.517453	0.081	0.289	5.16482e-18
Rps27l	1.83983e-22	1.15963	0.604	0.486	5.25197e-18
Eif5a	1.86836e-22	-0.684861	0.326	0.565	5.33341e-18
Cmtr1	2.33998e-22	-0.553082	0.093	0.312	6.6797e-18
Srp9	2.49488e-22	1.24918	0.589	0.476	7.12188e-18
Zfp36l2	2.72603e-22	-0.59807	0.252	0.518	7.78173e-18
Nudcd3	3.03398e-22	-0.377925	0.606	0.858	8.66079e-18
Psme1	3.281e-22	-0.52269	0.274	0.539	9.36596e-18
Rps12	3.477e-22	0.841118	0.974	0.989	9.92543e-18
Psenen	3.48667e-22	-0.51636	0.181	0.426	9.95305e-18
Pou2f2	4.27315e-22	-0.98425	0.206	0.437	1.21981e-17
Rcsd1	4.49585e-22	-0.53206	0.196	0.443	1.28339e-17
Anp32a	4.77758e-22	-0.603579	0.231	0.478	1.36381e-17
Aldoa	5.41393e-22	-0.568391	0.17	0.403	1.54546e-17
Ubb	5.54476e-22	-0.45832	0.661	0.853	1.58281e-17
Ube2i	6.16923e-22	-0.599562	0.257	0.498	1.76107e-17
Birc3	6.69827e-22	-0.603992	0.211	0.469	1.91209e-17
Il16	7.14565e-22	-0.552272	0.228	0.478	2.0398e-17
H2-D1	7.6965e-22	-0.467558	0.763	0.957	2.19704e-17
Tut4	8.12261e-22	-0.666746	0.25	0.502	2.31868e-17
Irf7	8.69661e-22	-0.779076	0.019	0.186	2.48253e-17
Trim12c	8.75932e-22	-0.763706	0.113	0.333	2.50044e-17
H2-DMa	9.69206e-22	-0.605454	0.165	0.41	2.76669e-17
Tgfb1	1.28326e-21	-0.616491	0.07	0.27	3.66319e-17
Rpl37	1.33998e-21	-0.328346	0.815	0.949	3.8251e-17
Fcer2a	1.34658e-21	-0.939898	0.119	0.338	3.84394e-17
Ly86	1.44958e-21	-0.667412	0.115	0.333	4.13796e-17
Samhd1	1.84109e-21	-0.907525	0.374	0.601	5.25559e-17
Fam49b	1.87993e-21	-0.42251	0.159	0.395	5.36645e-17
Rpl8	2.27368e-21	-0.372136	0.809	0.975	6.49045e-17
Rnf114	2.43966e-21	-0.500142	0.178	0.415	6.96426e-17
Ccm2	2.46813e-21	-0.519816	0.187	0.43	7.04552e-17
Bank1	2.55663e-21	-0.575847	0.269	0.535	7.29817e-17
Nsa2	2.76298e-21	-0.542824	0.228	0.474	7.88721e-17
Wasf2	3.00867e-21	-0.552037	0.194	0.435	8.58854e-17
Snrpb	4.38093e-21	-0.433543	0.298	0.561	1.25058e-16
Tspo	4.57042e-21	-0.512808	0.194	0.436	1.30467e-16
Snx8	4.85083e-21	-0.605552	0.08	0.282	1.38472e-16
Fam129c	5.05865e-21	-0.787898	0.059	0.247	1.44404e-16
Dok3	5.36655e-21	-0.523007	0.148	0.383	1.53193e-16
Supt4a	5.99211e-21	-0.501812	0.163	0.392	1.71051e-16
Crlf3	9.12532e-21	-0.494895	0.241	0.491	2.60491e-16
Abhd17a	9.1946e-21	-0.433926	0.074	0.272	2.62469e-16
Sh2b3	1.17951e-20	-0.545505	0.12	0.342	3.36703e-16
Aldh2	1.26996e-20	-0.433026	0.263	0.516	3.62523e-16
Scd1	1.505e-20	-0.63452	0.156	0.392	4.29618e-16
Camk2b	1.52992e-20	-0.671043	0.046	0.225	4.3673e-16
H2-Oa	1.79304e-20	-0.528874	0.074	0.278	5.11842e-16
Fermt3	1.86134e-20	-0.557803	0.126	0.344	5.31337e-16
Rpl21	2.15797e-20	-0.350526	0.852	0.966	6.16014e-16
A930037H05Rik	2.16451e-20	-0.666251	0.011	0.165	6.17881e-16
Btaf1	2.39108e-20	-0.633634	0.063	0.248	6.82558e-16
Arpc2	3.02618e-20	-0.522529	0.55	0.794	8.63853e-16
Jund	3.45426e-20	-0.564608	0.187	0.418	9.86052e-16
Eno1	4.39033e-20	-0.464906	0.102	0.3	1.25326e-15
Ythdc1	4.43575e-20	-0.700442	0.231	0.459	1.26623e-15
Hnrnph1	5.01546e-20	-0.43596	0.45	0.695	1.43171e-15
Mark2	5.3757e-20	-0.475524	0.078	0.271	1.53455e-15
Pbxip1	5.57393e-20	-0.578379	0.15	0.369	1.59113e-15
Mbnl1	6.77322e-20	-0.476147	0.335	0.596	1.93348e-15
Slfn5	7.81821e-20	-1.19627	0.022	0.179	2.23179e-15
Sash3	7.82238e-20	-0.420993	0.148	0.376	2.23298e-15
Gm12185	8.60652e-20	-0.717255	0.144	0.356	2.45682e-15
BE692007	8.78413e-20	-0.751233	0.093	0.292	2.50752e-15
Arpc3	1.06215e-19	-0.485726	0.376	0.637	3.03203e-15
Rpl28	1.06438e-19	-0.41823	0.737	0.915	3.03837e-15
Srrm2	1.13753e-19	-0.574673	0.272	0.518	3.24719e-15
Lmo2	1.19376e-19	-0.604654	0.144	0.364	3.4077e-15
Smap2	1.23941e-19	-0.467082	0.281	0.543	3.53802e-15
Stag2	1.31863e-19	-0.387159	0.135	0.348	3.76418e-15
Dnajc8	1.32476e-19	-0.646148	0.191	0.409	3.78165e-15
Brd2	1.48709e-19	-0.459383	0.313	0.57	4.24504e-15
Hnrnpu	1.53826e-19	-0.454102	0.485	0.737	4.39113e-15
Safb2	1.54208e-19	-0.567978	0.211	0.443	4.40203e-15
Cdc37	1.59469e-19	-0.511011	0.157	0.371	4.55221e-15
Stk10	1.63889e-19	-0.505128	0.161	0.381	4.67837e-15
Pold4	1.64779e-19	-0.444306	0.096	0.299	4.70377e-15
Psme3	1.66729e-19	-0.554552	0.083	0.27	4.75944e-15
Map4k2	1.73154e-19	-0.523852	0.204	0.432	4.94285e-15
Btla	1.8678e-19	-0.723177	0.239	0.48	5.33182e-15
Gpi1	2.03349e-19	-0.507191	0.246	0.485	5.80481e-15
Trim12a	2.05413e-19	-0.460355	0.152	0.376	5.86373e-15
Sbk1	2.43573e-19	-0.520041	0.139	0.355	6.95304e-15
Csnk2a1	2.48447e-19	-0.535703	0.165	0.381	7.09215e-15
Traf5	3.01017e-19	-0.428946	0.167	0.394	8.59283e-15
Ccnd3	3.17418e-19	-0.629487	0.193	0.409	9.06101e-15
Parp9	4.62504e-19	-0.568491	0.085	0.273	1.32026e-14
Arl6ip1	4.9289e-19	-0.515634	0.331	0.594	1.407e-14
Trim34a	5.34984e-19	-0.562606	0.141	0.354	1.52716e-14
Bach2	5.50101e-19	-0.490136	0.176	0.406	1.57032e-14
Safb	5.53248e-19	-0.570475	0.15	0.36	1.5793e-14
Dgka	5.70116e-19	-0.5697	0.044	0.212	1.62745e-14
Lyn	6.06405e-19	-0.514488	0.156	0.372	1.73104e-14
Edem1	6.87248e-19	1.88952	0.38	0.242	1.96182e-14
Gimap6	6.94566e-19	-0.387061	0.369	0.638	1.98271e-14
Stat3	7.60055e-19	-0.660738	0.161	0.372	2.16965e-14
Nop53	7.78229e-19	-0.365517	0.304	0.565	2.22153e-14
Ddx39b	8.01751e-19	-0.426745	0.335	0.587	2.28868e-14
Rpp21	8.38276e-19	-0.412011	0.03	0.187	2.39294e-14
Acin1	9.28156e-19	-0.486458	0.23	0.465	2.64951e-14
Tpm4	9.49907e-19	-0.441886	0.239	0.478	2.7116e-14
Eif2ak2	9.55622e-19	-0.6628	0.056	0.228	2.72792e-14
Ddx6	1.01685e-18	-0.40572	0.433	0.679	2.90269e-14
Pnrc2	1.0354e-18	-0.400204	0.115	0.32	2.95566e-14
Isg15	1.05213e-18	-0.759755	0.03	0.185	3.00342e-14
Baz1a	1.06767e-18	-0.563941	0.25	0.473	3.04778e-14
Tra2a	1.50668e-18	-0.674491	0.274	0.494	4.30096e-14
Gga2	1.54393e-18	-0.400885	0.174	0.402	4.4073e-14
Rtp4	1.60816e-18	-0.48148	0.03	0.186	4.59066e-14
Grap	1.85361e-18	-0.492765	0.109	0.309	5.29132e-14
Rrp1	2.03851e-18	-0.650286	0.159	0.358	5.81912e-14
Son	2.23369e-18	-0.428948	0.461	0.705	6.3763e-14
9930111J21Rik2	2.25823e-18	-0.56852	0.059	0.23	6.44635e-14
Pik3ip1	2.27214e-18	-0.649612	0.07	0.247	6.48604e-14
Scand1	2.97284e-18	-0.373362	0.104	0.3	8.48628e-14
S100a10	3.10195e-18	-0.356581	0.294	0.546	8.85482e-14
Sirt7	3.24323e-18	-0.523631	0.146	0.35	9.25812e-14
Herc6	3.24337e-18	-0.616227	0.028	0.178	9.25854e-14
Use1	3.48694e-18	-0.340955	0.167	0.384	9.95381e-14
Rps25	3.67761e-18	-0.317981	0.687	0.897	1.04981e-13
Foxo1	3.80899e-18	-0.463329	0.202	0.422	1.08731e-13
Myl12a	4.28725e-18	-0.38163	0.28	0.514	1.22384e-13
Vpreb3	4.47352e-18	-1.01885	0.23	0.431	1.27701e-13
Ncor1	4.84068e-18	-0.639656	0.25	0.469	1.38182e-13
Btk	5.10705e-18	-0.491251	0.141	0.346	1.45786e-13
Csnk2b	5.22105e-18	-0.466599	0.146	0.343	1.4904e-13
Ly6d	5.81511e-18	-0.618078	0.537	0.735	1.65998e-13
Grb2	6.41695e-18	-0.256533	0.307	0.557	1.83178e-13
Pum2	6.53878e-18	-0.486781	0.269	0.502	1.86656e-13
Tbc1d10c	6.90031e-18	-0.45223	0.23	0.457	1.96976e-13
Gm20559	7.20893e-18	-0.703872	0.069	0.242	2.05786e-13
Sharpin	7.39831e-18	-0.503124	0.089	0.274	2.11192e-13
Bst2	7.70493e-18	-0.614204	0.119	0.306	2.19945e-13
Atxn2l	7.92056e-18	-0.394246	0.104	0.296	2.261e-13
Macf1	8.75564e-18	-0.479569	0.293	0.535	2.49939e-13
AC149090.1	8.984e-18	-0.558736	0.178	0.385	2.56457e-13
Cotl1	1.13616e-17	-0.292185	0.257	0.507	3.24327e-13
Cyba	1.14496e-17	-0.430632	0.407	0.667	3.2684e-13
Akna	1.14604e-17	-0.469541	0.085	0.268	3.2715e-13
Atp5d	1.2586e-17	-0.443218	0.239	0.46	3.5928e-13
Chst3	1.35962e-17	-0.509007	0.219	0.45	3.88118e-13
Malt1	1.36549e-17	-0.745659	0.111	0.296	3.89794e-13
Nisch	1.38633e-17	-0.507836	0.165	0.372	3.95742e-13
Tgfbr2	1.39032e-17	-0.492102	0.091	0.275	3.96881e-13
Epsti1	1.39216e-17	-0.5242	0.081	0.258	3.97405e-13
Rasgrp2	1.43691e-17	-0.451412	0.272	0.498	4.1018e-13
Sf3b2	1.5122e-17	-0.384395	0.319	0.549	4.31674e-13
Mif	1.67898e-17	-0.661944	0.25	0.457	4.79281e-13
Stat6	1.71625e-17	-0.487708	0.102	0.289	4.89921e-13
2410006H16Rik	1.74071e-17	-0.442048	0.226	0.453	4.96904e-13
Mtss1	1.74433e-17	-0.489974	0.133	0.333	4.97936e-13
Cyb561a3	1.80601e-17	-0.53661	0.211	0.431	5.15545e-13
Arl5c	1.83101e-17	-0.72133	0.126	0.312	5.2268e-13
Sdc4	2.18834e-17	-0.464265	0.122	0.314	6.24685e-13
Slc44a2	2.25085e-17	-0.558943	0.18	0.39	6.42528e-13
Ubap2l	2.35403e-17	-0.490114	0.161	0.36	6.7198e-13
Maz	2.37552e-17	-0.453838	0.076	0.246	6.78116e-13
Gm5547	2.4151e-17	0.930628	0.131	0.036	6.89415e-13
Pkm	2.48925e-17	-0.486453	0.254	0.473	7.10581e-13
Ypel3	2.62162e-17	-0.455668	0.261	0.49	7.48368e-13
Purb	2.64129e-17	-0.597555	0.272	0.493	7.53983e-13
Tmbim6	2.65337e-17	-0.38195	0.317	0.556	7.57431e-13
Eif3f	2.69006e-17	-0.363104	0.48	0.737	7.67904e-13
Ly9	2.72537e-17	-0.486555	0.074	0.247	7.77983e-13
Sf1	2.82889e-17	-0.378475	0.156	0.363	8.07536e-13
Ciita	2.96479e-17	-0.660797	0.135	0.336	8.46328e-13
Taf10	3.05256e-17	-0.452423	0.135	0.326	8.71384e-13
Bcl11a	3.18735e-17	-0.422027	0.213	0.435	9.0986e-13
Ctsh	3.22469e-17	-0.551589	0.135	0.329	9.20521e-13
Sptan1	3.22724e-17	-0.548293	0.072	0.244	9.21249e-13
Ociad1	3.33973e-17	-0.459158	0.196	0.406	9.53358e-13
Pqbp1	3.89311e-17	-0.35068	0.135	0.335	1.11133e-12
Nipbl	4.13807e-17	-0.686398	0.293	0.508	1.18125e-12
Irf9	4.84448e-17	-0.353436	0.107	0.296	1.38291e-12
Stap1	4.87477e-17	-0.54108	0.096	0.28	1.39155e-12
Prrc2c	5.1414e-17	-0.504818	0.207	0.434	1.46766e-12
Smarca4	5.27437e-17	-0.868618	0.213	0.405	1.50562e-12
Cd55	5.40854e-17	-0.513444	0.196	0.414	1.54392e-12
Ndufa1	5.5732e-17	1.32347	0.574	0.499	1.59092e-12
Fam76b	5.96792e-17	-0.436439	0.106	0.289	1.7036e-12
Klf13	6.86398e-17	-0.475862	0.169	0.376	1.95939e-12
Dusp11	6.86842e-17	-0.435453	0.146	0.346	1.96066e-12
S1pr4	7.14398e-17	-0.412944	0.143	0.346	2.03932e-12
Pnisr	7.1734e-17	-0.539947	0.322	0.544	2.04772e-12
Snn	7.22651e-17	-0.331072	0.33	0.589	2.06288e-12
Arpc1b	7.2728e-17	-0.360552	0.506	0.749	2.07609e-12
Icam2	8.59883e-17	-0.444953	0.078	0.249	2.45462e-12
Gimap4	9.06478e-17	-0.521409	0.194	0.401	2.58763e-12
Nop56	9.29602e-17	-0.503745	0.183	0.384	2.65364e-12
Csnk1g2	9.50755e-17	-0.407907	0.161	0.362	2.71402e-12
Tsc22d3	9.8247e-17	-0.447736	0.278	0.514	2.80456e-12
Ripor2	1.03972e-16	-0.337163	0.215	0.444	2.96798e-12
Thrap3	1.12398e-16	-0.585217	0.263	0.473	3.20851e-12
Ndufa3	1.2254e-16	-0.431381	0.281	0.501	3.49804e-12
Arhgap4	1.26755e-16	-0.407739	0.126	0.318	3.61836e-12
Cpsf7	1.31737e-16	-0.457484	0.117	0.302	3.76057e-12
Tcof1	1.4614e-16	-0.485994	0.131	0.317	4.17171e-12
Grcc10	1.49832e-16	-0.311908	0.319	0.558	4.2771e-12
Irf1	1.50131e-16	-0.635189	0.183	0.383	4.28564e-12
Taok1	1.58658e-16	-0.558017	0.081	0.25	4.52905e-12
Cdk11b	1.61656e-16	-0.484211	0.176	0.378	4.61463e-12
Rbm5	1.68216e-16	-0.392112	0.196	0.409	4.8019e-12
Ppp1r11	1.68586e-16	-0.417981	0.107	0.291	4.81245e-12
Klf2	1.74961e-16	-0.365228	0.313	0.534	4.99443e-12
Taf15	1.77565e-16	-0.378536	0.17	0.377	5.06878e-12
Dnajc7	1.77806e-16	-0.683798	0.396	0.624	5.07566e-12
Rps24	1.90824e-16	-0.286944	0.924	0.987	5.44725e-12
Tmem131l	1.95013e-16	-0.519174	0.122	0.31	5.56685e-12
Gtf2a2	2.029e-16	-0.383836	0.152	0.35	5.79199e-12
Ogfr	2.09082e-16	-0.413872	0.1	0.278	5.96845e-12
Tmem234	2.14743e-16	-0.395648	0.226	0.443	6.13005e-12
Hnrnpc	2.25155e-16	-0.416156	0.415	0.65	6.42727e-12
Cib1	2.30193e-16	-0.366576	0.089	0.263	6.57108e-12
Mprip	2.62967e-16	-0.488027	0.122	0.305	7.50665e-12
Ppp6r1	2.83143e-16	-0.342179	0.193	0.403	8.0826e-12
Usp7	2.91833e-16	-0.542087	0.252	0.464	8.33066e-12
Anxa6	3.01356e-16	-0.46512	0.137	0.327	8.6025e-12
Actn4	3.02395e-16	-0.426945	0.143	0.329	8.63217e-12
Chd4	3.22578e-16	-0.515024	0.326	0.552	9.20832e-12
Cybc1	3.60642e-16	-0.357975	0.222	0.444	1.02949e-11
Fam111a	3.61035e-16	-0.585607	0.276	0.498	1.03061e-11
Rad23a	3.76572e-16	-0.424342	0.08	0.245	1.07496e-11
Trim30d	3.79201e-16	-0.649285	0.043	0.189	1.08247e-11
Fcho1	3.83686e-16	-0.383842	0.098	0.271	1.09527e-11
Aip	4.00397e-16	-0.38751	0.1	0.275	1.14297e-11
Med13	4.05755e-16	-0.462783	0.148	0.344	1.15827e-11
Ube2l6	4.14267e-16	-0.480468	0.048	0.197	1.18257e-11
Nfatc3	4.14315e-16	-0.456795	0.156	0.35	1.1827e-11
Gbp8	4.22355e-16	-0.668739	0.059	0.215	1.20566e-11
Git2	4.25228e-16	-0.383798	0.126	0.309	1.21386e-11
Rab8a	4.61165e-16	-0.310534	0.244	0.472	1.31644e-11
Trp53	4.64144e-16	-0.411506	0.169	0.362	1.32494e-11
Cnn2	4.68939e-16	-0.306689	0.176	0.392	1.33863e-11
Rps3	4.70814e-16	-0.294599	0.898	0.982	1.34399e-11
Sri	4.72593e-16	-0.381008	0.231	0.449	1.34906e-11
Spcs1	4.92182e-16	1.36043	0.457	0.352	1.40498e-11
Tpm3	4.97737e-16	-0.319514	0.491	0.728	1.42084e-11
Spi1	5.09599e-16	-0.446701	0.07	0.23	1.4547e-11
Slfn8	5.20422e-16	-0.716489	0.033	0.172	1.4856e-11
Rbck1	5.33065e-16	-0.345068	0.091	0.264	1.52169e-11
Derl3	5.39925e-16	0.622607	0.143	0.045	1.54127e-11
Rapgef1	5.62012e-16	-0.477344	0.143	0.334	1.60432e-11
Dock2	5.63361e-16	-0.288278	0.154	0.353	1.60817e-11
Tmem134	6.68886e-16	-0.382716	0.213	0.415	1.9094e-11
Rbm39	6.68931e-16	-0.475858	0.515	0.728	1.90953e-11
Gm3839	6.81418e-16	-0.315133	0.041	0.183	1.94518e-11
Traf3ip3	6.84945e-16	-0.439667	0.174	0.373	1.95524e-11
Colgalt1	6.94342e-16	-0.409689	0.169	0.367	1.98207e-11
Prkd2	7.0045e-16	-0.394021	0.154	0.351	1.99951e-11
Ilrun	7.17496e-16	-0.496817	0.093	0.26	2.04816e-11
Eif4a2	7.98987e-16	-0.402466	0.409	0.637	2.28079e-11
Stip1	8.08526e-16	-0.484071	0.141	0.325	2.30802e-11
S100a11	8.50576e-16	-0.382929	0.076	0.242	2.42805e-11
Idh3g	8.64571e-16	-0.417262	0.137	0.32	2.46801e-11
Stk4	9.08963e-16	-0.490648	0.224	0.43	2.59473e-11
Cxxc5	9.19533e-16	-0.424286	0.148	0.338	2.6249e-11
Phc2	9.47425e-16	-0.274389	0.104	0.275	2.70452e-11
Tle5	9.69007e-16	-0.383985	0.172	0.37	2.76613e-11
Scp2	9.75189e-16	-0.327374	0.143	0.335	2.78377e-11
Acp5	9.75312e-16	-0.417878	0.193	0.404	2.78413e-11
Stk11	1.04787e-15	-0.406895	0.102	0.274	2.99126e-11
Tmod3	1.10449e-15	-0.318505	0.18	0.381	3.15288e-11
Nr1h2	1.33867e-15	-0.363937	0.048	0.195	3.82137e-11
Map3k3	1.3605e-15	-0.320592	0.039	0.18	3.88367e-11
Trim25	1.4465e-15	-0.515461	0.211	0.412	4.12918e-11
Sars	1.47236e-15	-0.502121	0.091	0.255	4.203e-11
Nfkb2	1.58235e-15	-0.366976	0.089	0.262	4.51697e-11
Eif3k	1.5988e-15	-0.364639	0.367	0.595	4.56394e-11
Evi2	1.6131e-15	-0.365726	0.146	0.34	4.60477e-11
Ppp1r14b	1.67108e-15	-0.49933	0.163	0.349	4.77027e-11
Mlxip	1.67313e-15	-0.410635	0.107	0.281	4.77613e-11
Trim56	1.70069e-15	-0.63421	0.098	0.265	4.85478e-11
Dhx58	1.76593e-15	-0.424763	0.011	0.13	5.04101e-11
Prpf8	1.81094e-15	-0.326484	0.207	0.414	5.1695e-11
Tap1	1.83172e-15	-0.403491	0.226	0.432	5.22884e-11
Tmsb4x	1.91587e-15	-0.255266	0.837	0.967	5.46905e-11
Ccni	1.91905e-15	-0.500132	0.211	0.414	5.47813e-11
Myo1g	1.93596e-15	-0.394908	0.139	0.326	5.5264e-11
Nrm	1.94219e-15	-0.339842	0.076	0.239	5.54419e-11
Cnot6l	1.94761e-15	-0.550628	0.228	0.419	5.55965e-11
Raly	1.95197e-15	-0.413101	0.207	0.407	5.57211e-11
Nudc	2.04049e-15	-0.436412	0.13	0.309	5.82479e-11
Plekhj1	2.04935e-15	-0.32303	0.072	0.232	5.85006e-11
Morc3	2.17832e-15	-0.436899	0.094	0.264	6.21823e-11
Taldo1	2.19358e-15	-0.378943	0.317	0.539	6.26179e-11
Cmip	2.25565e-15	-0.422843	0.057	0.206	6.43899e-11
Txn2	2.30507e-15	-0.37563	0.119	0.297	6.58007e-11
H2-DMb1	2.42008e-15	-0.676491	0.1	0.268	6.90835e-11
1700030K09Rik	2.44094e-15	-0.452349	0.043	0.182	6.96791e-11
P2ry10	2.48473e-15	-0.66166	0.115	0.288	7.09291e-11
Casp8	2.48977e-15	-0.316109	0.03	0.163	7.10729e-11
Oga	2.89718e-15	-0.347579	0.243	0.456	8.2703e-11
Ash1l	2.93118e-15	-0.589076	0.143	0.327	8.36735e-11
Tapbp	2.94068e-15	-0.430455	0.163	0.352	8.39448e-11
Pkn1	2.94874e-15	-0.362234	0.109	0.282	8.41748e-11
D8Ertd738e	2.98563e-15	-0.457945	0.176	0.356	8.52279e-11
Parvg	3.03153e-15	-0.432394	0.109	0.278	8.65379e-11
Ddx42	3.05575e-15	-0.412569	0.109	0.284	8.72294e-11
Atp6v1f	3.11019e-15	-0.367047	0.27	0.471	8.87835e-11
Ifi214	3.16259e-15	-0.616129	0.019	0.142	9.02792e-11
Arpc4	3.17068e-15	-0.357154	0.224	0.427	9.05103e-11
Ldb1	3.25354e-15	-0.299172	0.141	0.329	9.28755e-11
Itga4	3.37063e-15	-0.576011	0.272	0.476	9.62181e-11
Hip1r	3.37653e-15	-0.43914	0.113	0.289	9.63863e-11
Satb1	3.39095e-15	-0.559216	0.152	0.335	9.67981e-11
Ezr	3.39579e-15	-0.301133	0.365	0.599	9.69362e-11
Plekho1	3.46226e-15	-0.311077	0.1	0.273	9.88336e-11
Ppp1r21	3.47765e-15	-0.371923	0.107	0.279	9.92731e-11
Pon3	3.48342e-15	0.899394	0.194	0.081	9.94376e-11
Brd4	3.55886e-15	-0.388016	0.12	0.296	1.01591e-10
1110059E24Rik	3.64431e-15	-0.418965	0.124	0.299	1.0403e-10
Gbp4	3.76788e-15	-0.479271	0.037	0.173	1.07558e-10
Polr2a	3.77655e-15	-0.367002	0.248	0.461	1.07805e-10
Creld2	4.22897e-15	1.49892	0.331	0.207	1.2072e-10
Gramd1a	4.23063e-15	-0.373567	0.048	0.191	1.20767e-10
Xaf1	4.32114e-15	-0.40121	0.026	0.154	1.23351e-10
Elof1	4.36418e-15	-0.438655	0.143	0.318	1.2458e-10
Snrpd3	4.43533e-15	-0.479978	0.228	0.428	1.26611e-10
Ifit3	4.47349e-15	-0.836855	0	0.105	1.277e-10
Smarcc2	4.59405e-15	-0.369483	0.072	0.229	1.31142e-10
Numa1	4.61148e-15	-0.408501	0.131	0.312	1.31639e-10
Mif4gd	4.79623e-15	-0.472161	0.144	0.33	1.36913e-10
Zfp36l1	4.96425e-15	-0.403179	0.261	0.485	1.41709e-10
Igtp	5.00347e-15	-0.666109	0.065	0.212	1.42829e-10
Kmt2a	5.04252e-15	-0.397704	0.267	0.477	1.43944e-10
Kalrn	5.09662e-15	-0.3222	0.085	0.245	1.45488e-10
Zfp871	5.10879e-15	-0.459029	0.085	0.246	1.45835e-10
Slc38a1	5.28963e-15	-0.393576	0.193	0.392	1.50998e-10
Ap1m1	5.33935e-15	-0.260307	0.126	0.305	1.52417e-10
Ftl1	5.95389e-15	-0.355183	0.465	0.704	1.6996e-10
Mitd1	6.3202e-15	-0.339158	0.052	0.197	1.80416e-10
Smg1	6.35586e-15	-0.416068	0.17	0.365	1.81434e-10
Poldip3	6.48592e-15	-0.494744	0.08	0.232	1.85147e-10
Gm3550	6.55996e-15	-0.281278	0.037	0.171	1.87261e-10
Hnrnph2	7.11607e-15	-0.344292	0.133	0.313	2.03135e-10
Snrpc	7.21366e-15	-0.376459	0.143	0.317	2.05921e-10
Psmb10	7.84642e-15	-0.355624	0.289	0.501	2.23984e-10
Lrmp	7.88145e-15	-0.467931	0.193	0.386	2.24984e-10
AB124611	8.00821e-15	-0.359605	0.122	0.3	2.28602e-10
Ppp4c	8.3847e-15	-0.36282	0.163	0.35	2.3935e-10
Daxx	9.27093e-15	-0.388051	0.107	0.275	2.64648e-10
Coro1b	9.53933e-15	-0.321341	0.15	0.334	2.7231e-10
Med28	9.55563e-15	-0.28772	0.154	0.342	2.72775e-10
Bnip3l	9.71108e-15	-0.444519	0.12	0.293	2.77213e-10
Cenpx	9.75715e-15	-0.278371	0.054	0.199	2.78528e-10
Cnn3	9.84443e-15	-0.342422	0.165	0.356	2.81019e-10
Sec11c	9.94844e-15	1.5957	0.559	0.519	2.83988e-10
Rgcc	9.95488e-15	1.11137	0.259	0.138	2.84172e-10
Rpl9-ps6	1.00131e-14	-0.308903	0.55	0.776	2.85835e-10
Nsfl1c	1.00681e-14	-0.344184	0.083	0.243	2.87405e-10
Serpina3g	1.03004e-14	-0.738225	0.048	0.187	2.94034e-10
1600014C10Rik	1.03206e-14	-0.388967	0.043	0.178	2.94612e-10
Ost4	1.18643e-14	-0.388278	0.226	0.418	3.38677e-10
Tsc22d4	1.21423e-14	-0.386661	0.274	0.484	3.46613e-10
Was	1.26748e-14	-0.252364	0.12	0.296	3.61815e-10
Mapkap1	1.27871e-14	-0.283557	0.093	0.254	3.65022e-10
Slc12a6	1.29183e-14	-0.512056	0.137	0.312	3.68766e-10
Akap13	1.3009e-14	-0.348468	0.241	0.451	3.71355e-10
Zfp36	1.30997e-14	-0.34297	0.219	0.424	3.73945e-10
Cdc25b	1.31829e-14	-0.417389	0.065	0.21	3.76318e-10
Ndufa7	1.34586e-14	-0.36568	0.217	0.409	3.84189e-10
Eno1b	1.38214e-14	-0.281912	0.054	0.196	3.94545e-10
Rhog	1.39723e-14	-0.389504	0.069	0.218	3.98852e-10
Rgs19	1.41069e-14	-0.295437	0.072	0.226	4.02694e-10
Lypla2	1.43144e-14	-0.36966	0.081	0.24	4.08619e-10
Eif4b	1.58418e-14	-0.345268	0.267	0.473	4.5222e-10
Cox7a2l	1.68774e-14	-0.368312	0.424	0.649	4.81781e-10
Zc3hav1	1.72938e-14	-0.267507	0.139	0.321	4.93668e-10
Ralbp1	1.73415e-14	-0.462283	0.148	0.327	4.95031e-10
Trim14	1.73608e-14	-0.436968	0.063	0.211	4.95581e-10
A630001G21Rik	1.77148e-14	-0.340485	0.143	0.323	5.05688e-10
Eif3h	1.82009e-14	-0.281969	0.357	0.57	5.19563e-10
Rabgap1l	1.87999e-14	-0.347715	0.178	0.371	5.36663e-10
Ncaph2	1.90539e-14	-0.321051	0.096	0.256	5.43911e-10
Gnb2	1.9541e-14	-0.323895	0.359	0.578	5.57819e-10
Cfl1	2.02474e-14	-0.354313	0.631	0.851	5.77982e-10
Plcg2	2.03379e-14	-0.254628	0.191	0.384	5.80566e-10
Dnaja1	2.08059e-14	-0.299658	0.356	0.578	5.93924e-10
Bptf	2.08122e-14	-0.514199	0.281	0.488	5.94105e-10
Ndufs8	2.16563e-14	-0.367337	0.144	0.316	6.18199e-10
Scamp3	2.20652e-14	-0.361301	0.061	0.203	6.29872e-10
Ly6c2	2.27804e-14	1.50539	0.248	0.125	6.5029e-10
Cyfip2	2.28585e-14	-0.397593	0.259	0.464	6.52518e-10
Gbp9	2.30764e-14	-0.454489	0.03	0.156	6.58738e-10
Arhgap25	2.4303e-14	-0.270559	0.15	0.337	6.93754e-10
Eif1	2.66371e-14	-0.318451	0.631	0.848	7.60382e-10
Fchsd2	2.69516e-14	-0.491301	0.152	0.334	7.6936e-10
Zbtb18	2.70542e-14	-0.425909	0.067	0.214	7.72288e-10
Ikzf1	2.72928e-14	-0.379125	0.309	0.518	7.79099e-10
Klhl24	2.73519e-14	-0.475427	0.152	0.335	7.80788e-10
Rdh5	2.77326e-14	-0.313712	0.113	0.279	7.91656e-10
Samd4b	2.88958e-14	-0.283625	0.046	0.184	8.24858e-10
Zfp592	2.9104e-14	-0.350237	0.093	0.253	8.30804e-10
Fam20b	2.93434e-14	-0.497047	0.043	0.175	8.37637e-10
Mylip	3.15095e-14	-0.499588	0.104	0.269	8.99471e-10
Flii	3.19261e-14	-0.376814	0.12	0.287	9.11362e-10
Phip	3.21541e-14	-0.601776	0.256	0.443	9.17871e-10
Actr1a	3.53192e-14	-0.321103	0.096	0.258	1.00822e-09
Ctsa	4.40206e-14	-0.38507	0.111	0.276	1.25661e-09
Ube2q1	4.43916e-14	-0.264184	0.183	0.379	1.2672e-09
Nosip	4.63864e-14	-0.333954	0.041	0.17	1.32415e-09
Psd4	4.68276e-14	-0.410578	0.087	0.239	1.33674e-09
Cox7c	4.72105e-14	0.716138	0.719	0.685	1.34767e-09
Rsrc2	4.81432e-14	-0.430067	0.235	0.434	1.37429e-09
Gm26740	4.87777e-14	-0.582899	0.2	0.386	1.39241e-09
Prkar1a	4.93653e-14	-0.259088	0.348	0.57	1.40918e-09
Atp13a2	4.9756e-14	-0.327585	0.046	0.179	1.42033e-09
Ttyh3	5.01492e-14	-0.314278	0.035	0.163	1.43156e-09
Crebbp	5.30209e-14	-0.343998	0.089	0.245	1.51353e-09
Hnrnpul2	5.30324e-14	-0.326524	0.278	0.483	1.51386e-09
Stx4a	5.36882e-14	-0.40416	0.104	0.264	1.53258e-09
Zup1	5.54526e-14	-0.68463	0.089	0.237	1.58295e-09
Diablo	5.8692e-14	-0.359465	0.067	0.211	1.67542e-09
Dlst	6.06211e-14	-0.325899	0.15	0.328	1.73049e-09
Oas3	6.45922e-14	-0.520515	0.013	0.121	1.84385e-09
Ppil2	6.48589e-14	-0.266538	0.078	0.228	1.85146e-09
Fcrl1	6.62382e-14	-0.394153	0.148	0.333	1.89084e-09
Kdm2a	7.08275e-14	-0.263222	0.213	0.411	2.02184e-09
Cmtm7	7.46229e-14	-0.487265	0.311	0.506	2.13019e-09
Aaas	7.49841e-14	-0.297806	0.019	0.132	2.1405e-09
Chd3	7.66195e-14	-0.369484	0.093	0.251	2.18718e-09
Trim28	7.68025e-14	-0.42711	0.167	0.336	2.1924e-09
Brd3	8.01503e-14	-0.396512	0.139	0.31	2.28797e-09
Cdk9	8.1944e-14	-0.413004	0.211	0.406	2.33917e-09
Maf1	8.25001e-14	-0.397234	0.206	0.397	2.35505e-09
Fam43a	8.27891e-14	-0.321095	0.063	0.206	2.3633e-09
Cd79b	8.32041e-14	-0.265912	0.806	0.954	2.37514e-09
Sbno1	8.54708e-14	-0.358281	0.176	0.365	2.43985e-09
Strn4	8.56956e-14	-0.357397	0.065	0.207	2.44627e-09
Grk6	8.59819e-14	-0.302306	0.28	0.492	2.45444e-09
E2f2	8.92719e-14	-0.593221	0.167	0.333	2.54836e-09
Prpf38b	8.98468e-14	-0.472811	0.341	0.541	2.56477e-09
Oosp1	9.06684e-14	0.471832	0.119	0.036	2.58822e-09
Kmt5c	9.28825e-14	-0.3678	0.043	0.173	2.65142e-09
Ttpal	9.35492e-14	-0.304417	0.113	0.276	2.67046e-09
Grk2	9.47105e-14	-0.285262	0.339	0.549	2.70361e-09
Nfkbie	9.54944e-14	-0.358208	0.069	0.212	2.72598e-09
Parp1	9.56849e-14	-0.362234	0.263	0.455	2.73142e-09
Dusp2	9.67623e-14	-0.385013	0.198	0.39	2.76218e-09
Fbxo11	9.85932e-14	-0.408758	0.07	0.215	2.81444e-09
Map4k1	1.12377e-13	-0.462217	0.209	0.397	3.20791e-09
BC005537	1.17741e-13	-0.301614	0.289	0.49	3.36103e-09
Nono	1.1922e-13	-0.345555	0.263	0.453	3.40325e-09
Zbp1	1.21213e-13	-0.602068	0.089	0.236	3.46014e-09
Ier5	1.25768e-13	-0.38094	0.202	0.386	3.59016e-09
Adar	1.26225e-13	-0.346054	0.117	0.28	3.60323e-09
Nedd8	1.29257e-13	-0.35452	0.281	0.481	3.68976e-09
Psmb2	1.36325e-13	-0.340448	0.209	0.386	3.89154e-09
Suds3	1.36351e-13	-0.269716	0.102	0.259	3.89229e-09
Rab4b	1.37343e-13	-0.356232	0.067	0.21	3.92058e-09
Fnbp1	1.39913e-13	-0.336774	0.143	0.311	3.99394e-09
Gtpbp1	1.44173e-13	-0.263984	0.05	0.183	4.11557e-09
Nrros	1.54672e-13	-0.407419	0.161	0.334	4.41528e-09
Pmf1	1.55007e-13	-0.429971	0.152	0.319	4.42483e-09
Gm49980	1.55576e-13	-0.456112	0.085	0.234	4.44106e-09
Apoe	1.58833e-13	-0.823692	0.08	0.225	4.53405e-09
Cplx2	1.60073e-13	-0.561391	0.067	0.204	4.56943e-09
Otud5	1.61107e-13	-0.288236	0.109	0.27	4.59895e-09
Bcl7a	1.61108e-13	-0.612325	0.159	0.33	4.59899e-09
Clk2	1.68713e-13	-0.394657	0.08	0.226	4.81608e-09
Cdc42se1	1.69279e-13	-0.268101	0.267	0.475	4.83223e-09
Prr14	1.76286e-13	-0.27749	0.089	0.243	5.03227e-09
Cul1	1.78503e-13	-0.345179	0.135	0.305	5.09556e-09
Syf2	1.80055e-13	-0.377726	0.219	0.406	5.13985e-09
Blvrb	1.81501e-13	-0.376194	0.056	0.191	5.18112e-09
Vcpip1	1.87739e-13	-0.464815	0.091	0.239	5.3592e-09
Ap2s1	1.92479e-13	-0.321885	0.135	0.301	5.49451e-09
Ccdc50	2.03654e-13	-0.413359	0.169	0.351	5.8135e-09
Mat2a	2.26012e-13	-0.435901	0.326	0.531	6.45173e-09
Chd8	2.27603e-13	-0.501513	0.159	0.331	6.49714e-09
Flna	2.29978e-13	-0.31251	0.167	0.351	6.56495e-09
Rabep2	2.39655e-13	-0.307821	0.044	0.173	6.8412e-09
Erbin	2.44188e-13	-0.414687	0.135	0.301	6.97059e-09
Acap1	2.49337e-13	-0.400236	0.122	0.283	7.11757e-09
Spg7	2.49591e-13	-0.282454	0.083	0.23	7.12482e-09
Capza1	2.51159e-13	-0.350534	0.169	0.347	7.16958e-09
Tgs1	2.51687e-13	-0.478894	0.083	0.229	7.18466e-09
Akap8	2.62038e-13	-0.435487	0.174	0.347	7.48013e-09
Tnfrsf13c	2.6412e-13	-0.32995	0.193	0.379	7.53957e-09
Stk38	2.78608e-13	-0.369932	0.137	0.307	7.95315e-09
Lrch4	2.9161e-13	-0.341379	0.076	0.219	8.32431e-09
Pten	3.19815e-13	-0.403343	0.269	0.461	9.12945e-09
Lpgat1	3.22451e-13	-0.361265	0.131	0.297	9.20469e-09
Gmip	3.27872e-13	-0.378972	0.094	0.247	9.35944e-09
Zfp1	3.30195e-13	-0.316672	0.039	0.163	9.42574e-09
Tnrc6c	3.41501e-13	-0.299581	0.109	0.272	9.7485e-09
Mga	3.43687e-13	-0.379047	0.126	0.291	9.8109e-09
Evl	3.55641e-13	-0.334415	0.23	0.428	1.01521e-08
Ppp1r12a	3.70371e-13	-0.434051	0.181	0.359	1.05726e-08
AI662270	3.7381e-13	0.833327	0.47	0.357	1.06708e-08
Dync1i2	3.95789e-13	-0.352364	0.135	0.3	1.12982e-08
Svbp	4.00885e-13	-0.291822	0.067	0.204	1.14437e-08
Dtx3l	4.30045e-13	-0.350885	0.065	0.203	1.22761e-08
Ndufa11	4.31494e-13	-0.377028	0.161	0.331	1.23174e-08
Blk	4.37418e-13	-0.344747	0.131	0.3	1.24865e-08
Tmem245	4.44066e-13	-0.422211	0.054	0.183	1.26763e-08
Xbp1	4.65695e-13	1.61181	0.374	0.271	1.32937e-08
Hnrnpul1	4.71785e-13	-0.359173	0.226	0.404	1.34676e-08
Foxn3	4.82547e-13	-0.478791	0.174	0.347	1.37748e-08
Sypl	4.87549e-13	-0.488902	0.183	0.358	1.39176e-08
Nmi	5.01525e-13	-0.271177	0.13	0.292	1.43165e-08
Inpp5d	5.07108e-13	-0.376206	0.213	0.398	1.44759e-08
Smarcd2	5.21858e-13	-0.261352	0.2	0.384	1.4897e-08
Morf4l1	5.35507e-13	-0.293518	0.394	0.599	1.52866e-08
Zfp318	5.40922e-13	-0.563001	0.113	0.274	1.54412e-08
Gatad2b	5.46039e-13	-0.335928	0.072	0.211	1.55872e-08
Pds5b	5.59437e-13	-0.352805	0.102	0.253	1.59697e-08
Supt16	5.68253e-13	-0.319412	0.157	0.324	1.62214e-08
Gngt2	5.88747e-13	-0.461932	0.102	0.257	1.68064e-08
Oasl1	5.9535e-13	-0.486038	0.011	0.111	1.69949e-08
Wdfy4	6.1646e-13	-0.392024	0.296	0.512	1.75975e-08
Epn1	6.35103e-13	-0.31177	0.052	0.182	1.81297e-08
Sap25	6.48932e-13	-0.295081	0.039	0.161	1.85244e-08
Sp140	6.59561e-13	-0.506211	0.074	0.212	1.88278e-08
Nubp2	6.70507e-13	-0.294694	0.052	0.18	1.91403e-08
Kras	6.77439e-13	-0.291122	0.135	0.299	1.93382e-08
Gimap3	7.11066e-13	-0.439084	0.124	0.287	2.02981e-08
Mef2d	7.11431e-13	-0.307654	0.161	0.336	2.03085e-08
Vps52	7.17276e-13	-0.358754	0.046	0.172	2.04753e-08
Tcf25	7.38315e-13	-0.280093	0.257	0.458	2.10759e-08
Esyt1	7.73158e-13	-0.314051	0.189	0.368	2.20706e-08
Slmap	7.78124e-13	-0.366885	0.069	0.205	2.22123e-08
Ino80e	7.84643e-13	-0.334829	0.063	0.196	2.23984e-08
Plscr3	8.17476e-13	-0.281399	0.072	0.21	2.33357e-08
Ssh2	8.44115e-13	-0.307614	0.193	0.372	2.40961e-08
Slc25a11	8.56389e-13	-0.299605	0.113	0.27	2.44465e-08
Atf7ip	8.91003e-13	-0.35697	0.143	0.309	2.54346e-08
Capg	9.04755e-13	-0.34784	0.224	0.417	2.58271e-08
Id3	9.18163e-13	-0.305553	0.243	0.444	2.62099e-08
Slc25a51	9.26517e-13	-0.492743	0.135	0.291	2.64484e-08
Wbp11	9.56362e-13	-0.337969	0.133	0.296	2.73003e-08
Ccnl2	9.81898e-13	-0.253351	0.226	0.422	2.80293e-08
Zmiz2	9.90694e-13	-0.353809	0.098	0.245	2.82803e-08
Dlgap1	1.08039e-12	-0.345607	0.02	0.127	3.08407e-08
45723	1.08418e-12	-0.392664	0.148	0.317	3.09489e-08
Ctdnep1	1.10135e-12	-0.277416	0.094	0.242	3.14393e-08
Taok3	1.12517e-12	-0.533645	0.122	0.272	3.2119e-08
Ssrp1	1.13401e-12	-0.378622	0.285	0.472	3.23713e-08
Nop10	1.18271e-12	-0.252199	0.207	0.388	3.37617e-08
Npepl1	1.21049e-12	-0.256809	0.054	0.182	3.45548e-08
Apobec1	1.24038e-12	-0.419022	0.1	0.25	3.54078e-08
Tagln2	1.24386e-12	-0.392669	0.194	0.367	3.55073e-08
Nsd3	1.25143e-12	-0.43631	0.139	0.299	3.57232e-08
Adgre5	1.25504e-12	-0.301269	0.161	0.337	3.58264e-08
Hmox2	1.27447e-12	-0.291444	0.113	0.267	3.63811e-08
45906	1.28883e-12	-0.359387	0.12	0.277	3.6791e-08
Ogdh	1.3345e-12	-0.251744	0.152	0.319	3.80946e-08
Nr3c1	1.36176e-12	-0.349794	0.163	0.331	3.88727e-08
Bax	1.38174e-12	-0.265984	0.096	0.245	3.94433e-08
Mapkapk2	1.39034e-12	-0.302371	0.172	0.341	3.96887e-08
Fkbp4	1.39568e-12	-0.369212	0.191	0.361	3.98411e-08
Gimap8	1.40776e-12	-0.379225	0.17	0.344	4.01859e-08
Msl1	1.41995e-12	-0.280603	0.239	0.431	4.05339e-08
Pdcd10	1.43673e-12	-0.287174	0.146	0.316	4.10128e-08
Tap2	1.49805e-12	-0.35821	0.172	0.346	4.27634e-08
Rab21	1.51563e-12	-0.269554	0.156	0.326	4.32651e-08
Erh	1.53344e-12	-0.36497	0.122	0.271	4.37735e-08
Aida	1.59599e-12	-0.46778	0.174	0.341	4.55592e-08
Elf2	1.64826e-12	-0.414703	0.124	0.282	4.70512e-08
Cytip	1.66947e-12	-0.347464	0.257	0.453	4.76566e-08
Trpc4ap	1.70304e-12	-0.294866	0.117	0.271	4.8615e-08
Ankrd11	1.70616e-12	-0.402041	0.222	0.402	4.87039e-08
Rel	1.8183e-12	-0.44526	0.087	0.228	5.19052e-08
0610010K14Rik	1.82653e-12	-0.33582	0.089	0.229	5.214e-08
Gm2a	1.8871e-12	-0.300081	0.126	0.285	5.38693e-08
Sptbn1	1.92577e-12	-0.379642	0.152	0.314	5.49732e-08
Ifit2	2.07994e-12	-0.59802	0.015	0.115	5.93739e-08
Ctdsp1	2.0859e-12	-0.282818	0.072	0.209	5.9544e-08
H2-Q6	2.20171e-12	-0.485566	0.159	0.317	6.28499e-08
Icosl	2.2784e-12	-0.507345	0.031	0.145	6.50392e-08
Akt1	2.32458e-12	-0.261394	0.137	0.298	6.63574e-08
Snw1	2.33587e-12	-0.461114	0.222	0.399	6.66797e-08
Phf11b	2.41762e-12	-0.510798	0.048	0.17	6.90133e-08
Dpf2	2.48849e-12	-0.265509	0.08	0.219	7.10365e-08
Pik3cd	2.53567e-12	-0.260326	0.278	0.481	7.23832e-08
Abcf1	2.55054e-12	-0.5088	0.219	0.384	7.28078e-08
Ywhah	2.59747e-12	-0.295672	0.226	0.414	7.41473e-08
Capza2	2.60186e-12	-0.303361	0.3	0.497	7.42728e-08
Slamf6	2.60888e-12	-0.363894	0.219	0.393	7.44731e-08
Swi5	2.63674e-12	-0.384319	0.206	0.373	7.52682e-08
Baz2b	2.75496e-12	-0.366233	0.202	0.373	7.8643e-08
Tbl1x	2.76405e-12	-0.338197	0.078	0.214	7.89027e-08
Rnf220	2.81139e-12	-0.295563	0.094	0.238	8.0254e-08
Mrpl4	2.82831e-12	-0.251164	0.072	0.206	8.0737e-08
Myl6	2.96016e-12	-0.253053	0.507	0.728	8.45008e-08
Dctn4	3.03786e-12	-0.359825	0.035	0.149	8.67187e-08
S100a8	3.07304e-12	0.638458	0.122	0.04	8.7723e-08
Gpr18	3.09949e-12	-0.478705	0.061	0.188	8.84779e-08
Kmt2e	3.12085e-12	-0.340129	0.35	0.548	8.90878e-08
Puf60	3.12439e-12	-0.303356	0.243	0.425	8.91888e-08
Rsbn1l	3.14303e-12	-0.362034	0.128	0.284	8.97209e-08
Tor3a	3.14441e-12	-0.423798	0.096	0.238	8.97604e-08
Ccdc12	3.273e-12	-0.325043	0.137	0.295	9.34312e-08
Tapt1	3.46325e-12	-0.297301	0.119	0.27	9.8862e-08
Arf3	3.48802e-12	-0.288304	0.12	0.272	9.95691e-08
Srsf11	3.72602e-12	-0.356942	0.32	0.51	1.06363e-07
Smad4	3.92141e-12	-0.387969	0.07	0.2	1.11941e-07
Cers5	4.04987e-12	-0.439395	0.139	0.294	1.15608e-07
Klhl6	4.12513e-12	-0.376812	0.228	0.41	1.17756e-07
Cic	4.21199e-12	-0.427174	0.091	0.229	1.20236e-07
Usp8	4.25057e-12	-0.450114	0.083	0.219	1.21337e-07
Eif4g1	4.51865e-12	-0.339101	0.252	0.448	1.28989e-07
Cmpk2	4.58221e-12	-0.330756	0.03	0.138	1.30804e-07
Ddx58	4.60307e-12	-0.477897	0.074	0.206	1.31399e-07
Lbhd1	4.6201e-12	-0.322017	0.091	0.231	1.31885e-07
Fkbp11	4.8535e-12	0.805945	0.161	0.069	1.38548e-07
Hsph1	5.07697e-12	-0.402588	0.098	0.238	1.44927e-07
St13	5.25587e-12	-0.382618	0.172	0.334	1.50034e-07
Atxn7l3b	5.32214e-12	-0.48544	0.269	0.441	1.51926e-07
Ramp2	5.40275e-12	-0.290138	0.078	0.211	1.54227e-07
Qk	5.40698e-12	-0.358632	0.172	0.337	1.54348e-07
Ptbp3	5.41429e-12	-0.272838	0.357	0.559	1.54556e-07
4930523C07Rik	5.58296e-12	-0.30339	0.185	0.356	1.59371e-07
Fkbp8	5.59824e-12	-0.310272	0.185	0.354	1.59807e-07
Gbp7	5.64392e-12	-0.569328	0.109	0.249	1.61111e-07
Lpxn	5.64772e-12	-0.476285	0.048	0.166	1.6122e-07
Bccip	5.67793e-12	-0.329594	0.163	0.328	1.62082e-07
Pias4	5.68036e-12	-0.286196	0.065	0.195	1.62152e-07
Stub1	5.78841e-12	-0.348541	0.124	0.275	1.65236e-07
Fam53b	5.80182e-12	-0.362083	0.096	0.234	1.65619e-07
Ube2v1	5.82409e-12	-0.338019	0.2	0.372	1.66255e-07
Pecam1	6.07468e-12	-0.433989	0.113	0.26	1.73408e-07
Slc15a4	6.41541e-12	-0.339494	0.087	0.227	1.83134e-07
Calr	6.43589e-12	-0.304085	0.285	0.478	1.83719e-07
Gripap1	6.52009e-12	-0.488293	0.056	0.178	1.86122e-07
Pcbp2	6.61943e-12	-0.330746	0.415	0.61	1.88958e-07
Dffa	6.893e-12	-0.307496	0.028	0.135	1.96768e-07
Strbp	7.15463e-12	-0.349402	0.183	0.346	2.04236e-07
Mier1	7.55662e-12	-0.373391	0.157	0.319	2.15711e-07
Arhgap30	7.61726e-12	-0.305507	0.32	0.527	2.17442e-07
Traf2	7.63812e-12	-0.339167	0.041	0.155	2.18038e-07
Api5	7.68246e-12	-0.32589	0.106	0.247	2.19304e-07
Szrd1	7.88435e-12	-0.267249	0.081	0.216	2.25067e-07
Pi4ka	8.01098e-12	-0.301172	0.059	0.186	2.28681e-07
Cux1	8.67126e-12	-0.367101	0.156	0.315	2.4753e-07
Tprgl	8.9231e-12	-0.339698	0.257	0.44	2.54719e-07
Gtpbp2	9.04097e-12	-0.288543	0.083	0.22	2.58083e-07
Rad9a	9.27176e-12	-0.259147	0.026	0.13	2.64672e-07
Nme2	9.30653e-12	0.732201	0.68	0.638	2.65664e-07
Nlrc5	9.44108e-12	-0.391264	0.067	0.192	2.69505e-07
Il7r	9.46192e-12	-0.410045	0.089	0.225	2.701e-07
Cyc1	9.50611e-12	-0.329321	0.17	0.327	2.71361e-07
Dhx30	9.54144e-12	-0.269602	0.111	0.259	2.7237e-07
Mycbp2	9.56589e-12	-0.429965	0.243	0.427	2.73068e-07
Tasor	9.84297e-12	-0.377991	0.081	0.216	2.80978e-07
Slc25a28	9.88178e-12	-0.334603	0.074	0.205	2.82085e-07
Setd5	1.02834e-11	-0.402493	0.119	0.262	2.9355e-07
Zfp91	1.04866e-11	-0.425427	0.23	0.405	2.99351e-07
Wnk1	1.06383e-11	-0.333372	0.233	0.411	3.03681e-07
Add1	1.07826e-11	-0.289516	0.143	0.3	3.07801e-07
Sh2d3c	1.08199e-11	-0.355594	0.052	0.171	3.08865e-07
Cnot2	1.09279e-11	-0.357711	0.167	0.327	3.11947e-07
Trim35	1.09413e-11	-0.43432	0.113	0.256	3.12331e-07
Pabpc1	1.09639e-11	-0.274785	0.58	0.783	3.12976e-07
Rps27a	1.10362e-11	0.601191	0.967	0.977	3.1504e-07
Arf5	1.10777e-11	-0.365196	0.087	0.22	3.16225e-07
Srsf5	1.11301e-11	-0.352508	0.541	0.75	3.17721e-07
Fam104a	1.14212e-11	-0.294584	0.102	0.245	3.26028e-07
Plp2	1.15445e-11	-0.281895	0.083	0.217	3.2955e-07
Birc6	1.16829e-11	-0.316494	0.137	0.292	3.33499e-07
Ddx41	1.19975e-11	-0.313054	0.074	0.203	3.42482e-07
Kmt2c	1.22047e-11	-0.427637	0.115	0.26	3.48394e-07
Ccnt2	1.23421e-11	-0.356778	0.124	0.274	3.52316e-07
Eif3c	1.28956e-11	-0.26535	0.276	0.46	3.68118e-07
Ubxn1	1.3554e-11	-0.380644	0.178	0.34	3.86912e-07
Caprin1	1.38605e-11	-0.28465	0.241	0.427	3.95661e-07
Trip12	1.42019e-11	-0.270575	0.169	0.335	4.05406e-07
Rabac1	1.50666e-11	-0.26816	0.307	0.506	4.3009e-07
Baz1b	1.50789e-11	-0.360658	0.215	0.382	4.30443e-07
Mta2	1.53313e-11	-0.257861	0.254	0.431	4.37647e-07
Bcl3	1.54768e-11	-0.415424	0.03	0.135	4.41801e-07
Camk2d	1.5707e-11	-0.367451	0.219	0.385	4.48372e-07
Rxrb	1.62136e-11	-0.291672	0.069	0.196	4.62834e-07
Imp4	1.71291e-11	-0.316546	0.1	0.236	4.88966e-07
Mob3a	1.71312e-11	-0.31988	0.057	0.178	4.89027e-07
Luc7l	1.74458e-11	-0.300101	0.211	0.384	4.98008e-07
Nsmce1	1.75563e-11	-0.278856	0.13	0.283	5.01163e-07
Gimap5	1.8365e-11	-0.31169	0.107	0.252	5.24249e-07
Ankhd1	1.89655e-11	-0.33922	0.202	0.373	5.41388e-07
Brd9	1.92215e-11	-0.256175	0.078	0.209	5.48697e-07
Hhex	1.96173e-11	-0.310782	0.137	0.287	5.59997e-07
Runx1	2.01667e-11	-0.296212	0.078	0.208	5.75678e-07
Lcor	2.02545e-11	-0.379682	0.085	0.218	5.78184e-07
Bcap31	2.04083e-11	-0.311667	0.228	0.394	5.82574e-07
Dguok	2.04798e-11	-0.348194	0.052	0.167	5.84617e-07
N4bp2l2	2.11281e-11	-0.339549	0.128	0.278	6.03122e-07
Cds2	2.11457e-11	-0.251249	0.096	0.233	6.03625e-07
Uba7	2.11691e-11	-0.255044	0.048	0.163	6.04294e-07
Thoc5	2.1379e-11	-0.381689	0.054	0.169	6.10284e-07
Uhmk1	2.14975e-11	-0.260129	0.087	0.22	6.13669e-07
Pold1	2.21857e-11	-0.384485	0.17	0.325	6.33314e-07
Pde7a	2.29482e-11	-0.361491	0.113	0.257	6.5508e-07
Mrpl23	2.32316e-11	-0.257773	0.169	0.326	6.6317e-07
Zc3h18	2.33478e-11	-0.275849	0.1	0.239	6.66487e-07
Nampt	2.36236e-11	-0.320031	0.106	0.246	6.74359e-07
Fkbp15	2.37013e-11	-0.396098	0.065	0.186	6.76576e-07
Srsf1	2.4368e-11	-0.259565	0.3	0.487	6.95609e-07
Arglu1	2.46752e-11	-0.354965	0.369	0.547	7.04379e-07
Pcnx3	2.62285e-11	-0.314749	0.022	0.12	7.48719e-07
Ifitm3	2.63808e-11	-0.500182	0.135	0.283	7.53065e-07
Nup210	2.64467e-11	-0.307303	0.15	0.304	7.54949e-07
Tob2	2.69857e-11	-0.373877	0.05	0.164	7.70333e-07
Ifi208	2.69932e-11	-0.487118	0.03	0.133	7.70549e-07
Crebrf	2.72866e-11	-0.63458	0.081	0.208	7.78924e-07
Cltc	2.82069e-11	-0.25058	0.217	0.392	8.05194e-07
Lgals3bp	2.84905e-11	-0.326929	0.019	0.112	8.13289e-07
B230219D22Rik	2.92297e-11	-0.311882	0.089	0.221	8.34391e-07
Oasl2	2.94284e-11	-0.357565	0.011	0.1	8.40063e-07
Sp1	3.00489e-11	-0.29571	0.122	0.269	8.57776e-07
Micos13	3.04961e-11	-0.288926	0.152	0.303	8.7054e-07
Ankrd17	3.15259e-11	-0.363269	0.17	0.326	8.99939e-07
Pdap1	3.16617e-11	-0.449875	0.235	0.391	9.03816e-07
Sorl1	3.24966e-11	-0.346419	0.178	0.342	9.27649e-07
Fam160b1	3.2727e-11	-0.304168	0.057	0.177	9.34224e-07
Rnf10	3.37464e-11	-0.296982	0.091	0.224	9.63326e-07
Add3	3.40296e-11	-0.319524	0.28	0.464	9.71408e-07
Smc1a	3.47134e-11	-0.523437	0.239	0.396	9.90928e-07
Psme2b	3.56656e-11	-0.283336	0.239	0.411	1.01811e-06
Fus	3.60591e-11	-0.353689	0.402	0.604	1.02934e-06
Tmem123	3.60932e-11	-0.265883	0.352	0.553	1.03032e-06
Dgkd	3.63755e-11	-0.316783	0.32	0.515	1.03838e-06
Xrcc6	3.78852e-11	-0.545459	0.163	0.308	1.08147e-06
Tfeb	3.82214e-11	-0.287708	0.054	0.169	1.09107e-06
Khsrp	3.88272e-11	-0.292897	0.081	0.209	1.10836e-06
Pkib	4.21266e-11	-0.569851	0.052	0.163	1.20255e-06
Xpo7	4.22654e-11	-0.286528	0.083	0.212	1.20651e-06
Ncf4	4.30027e-11	-0.317672	0.148	0.304	1.22755e-06
45717	4.36809e-11	-0.490511	0.096	0.23	1.24692e-06
Phf12	4.48579e-11	-0.327156	0.081	0.211	1.28051e-06
Nrf1	4.54766e-11	-0.402465	0.087	0.217	1.29818e-06
Gid8	4.58767e-11	-0.252344	0.08	0.207	1.3096e-06
Cap1	4.62286e-11	-0.327289	0.083	0.212	1.31964e-06
Ppp1r7	4.6534e-11	-0.337455	0.081	0.207	1.32836e-06
Csde1	4.6787e-11	-0.282901	0.326	0.524	1.33558e-06
Dek	4.71689e-11	-0.442383	0.3	0.481	1.34648e-06
Thoc2	4.74645e-11	-0.434672	0.193	0.347	1.35492e-06
Uba1	4.7709e-11	-0.335951	0.228	0.392	1.3619e-06
Fcgr2b	4.82146e-11	-0.34294	0.106	0.243	1.37633e-06
Srpk1	4.9033e-11	-0.319482	0.089	0.219	1.3997e-06
Xpo6	5.01663e-11	-0.299773	0.106	0.242	1.43205e-06
Ahsa1	5.05226e-11	-0.350599	0.098	0.229	1.44222e-06
Filip1l	5.17877e-11	-0.352028	0.141	0.292	1.47833e-06
Cox5b	5.47758e-11	-0.288263	0.313	0.49	1.56363e-06
Ubald2	5.53296e-11	-0.260439	0.159	0.308	1.57944e-06
Washc2	5.59105e-11	-0.378323	0.057	0.173	1.59602e-06
Pde4b	5.64068e-11	-0.370912	0.144	0.297	1.61019e-06
Midn	5.72923e-11	-0.306294	0.041	0.148	1.63547e-06
Ak2	5.83182e-11	-0.344014	0.196	0.359	1.66475e-06
Snx6	6.60897e-11	-0.340611	0.15	0.299	1.8866e-06
Ankrd13a	6.63364e-11	-0.250647	0.167	0.324	1.89364e-06
Atp6v0b	6.74698e-11	-0.298369	0.239	0.42	1.92599e-06
Rnf169	6.79117e-11	-0.320687	0.056	0.17	1.93861e-06
Kri1	7.05601e-11	-0.318943	0.089	0.219	2.01421e-06
Tut1	7.09395e-11	-0.326989	0.033	0.134	2.02504e-06
Nras	7.15017e-11	-0.287383	0.183	0.35	2.04109e-06
Map4	7.26808e-11	-0.413684	0.072	0.193	2.07475e-06
Pa2g4	7.36698e-11	-0.359903	0.233	0.396	2.10298e-06
Ppig	7.48924e-11	-0.533238	0.259	0.425	2.13788e-06
Itsn2	7.56383e-11	-0.416659	0.259	0.434	2.15917e-06
Nufip2	7.63353e-11	-0.31318	0.135	0.283	2.17907e-06
Rnf166	7.93543e-11	-0.321979	0.037	0.14	2.26525e-06
Tcp11l2	8.24646e-11	-0.38599	0.124	0.266	2.35403e-06
Fmr1	8.26591e-11	-0.309877	0.106	0.241	2.35959e-06
Ube2d1	8.57609e-11	-0.352171	0.085	0.215	2.44813e-06
Twf2	8.78395e-11	-0.47881	0.131	0.268	2.50747e-06
Cd38	8.91145e-11	-0.322208	0.107	0.247	2.54386e-06
Tox4	9.0282e-11	-0.285867	0.111	0.249	2.57719e-06
Resf1	9.05318e-11	-0.564276	0.139	0.276	2.58432e-06
Nlrc4	9.11607e-11	-0.314295	0.03	0.13	2.60227e-06
Asxl2	9.1361e-11	-0.326844	0.087	0.215	2.60799e-06
Terf2	9.25352e-11	-0.288121	0.124	0.263	2.64151e-06
Hnrnpd	9.38393e-11	-0.299501	0.367	0.549	2.67874e-06
Ubn1	9.57211e-11	-0.27269	0.137	0.283	2.73246e-06
Ctcf	9.57309e-11	-0.495611	0.276	0.439	2.73273e-06
Trim30b	9.6963e-11	-0.506289	0.017	0.104	2.76791e-06
Rpl7l1	1.03471e-10	-0.282225	0.122	0.263	2.95369e-06
Plcg1	1.04078e-10	-0.296598	0.057	0.17	2.97101e-06
Nfat5	1.04937e-10	-0.383541	0.069	0.19	2.99553e-06
Cntrl	1.07499e-10	-0.43846	0.176	0.332	3.06867e-06
1700027J07Rik	1.07951e-10	-0.251988	0.022	0.116	3.08157e-06
Ep400	1.1126e-10	-0.296126	0.215	0.38	3.17604e-06
Btbd7	1.13268e-10	-0.425026	0.069	0.186	3.23334e-06
Kat7	1.17234e-10	-0.314119	0.081	0.207	3.34655e-06
Mfap1a	1.19742e-10	-0.278581	0.098	0.229	3.41817e-06
Eml4	1.20181e-10	-0.375718	0.17	0.324	3.43068e-06
Efr3a	1.20443e-10	-0.315464	0.135	0.278	3.43816e-06
Akirin2	1.2055e-10	-0.305357	0.122	0.262	3.44123e-06
Srrt	1.23114e-10	-0.275314	0.185	0.338	3.51441e-06
Fbrs	1.23224e-10	-0.251925	0.067	0.186	3.51754e-06
Ncln	1.23798e-10	-0.295887	0.048	0.155	3.53393e-06
Zcchc2	1.23979e-10	-0.316119	0.089	0.215	3.53909e-06
Ppp3r1	1.24108e-10	-0.333332	0.13	0.27	3.54278e-06
Huwe1	1.24936e-10	-0.347262	0.185	0.343	3.56643e-06
Smg5	1.26591e-10	-0.290456	0.056	0.168	3.61368e-06
Fbxw2	1.2756e-10	-0.264228	0.106	0.238	3.64131e-06
Heatr6	1.28248e-10	-0.318178	0.059	0.173	3.66096e-06
Jak3	1.28455e-10	-0.269805	0.048	0.157	3.66688e-06
Idnk	1.31633e-10	-0.293273	0.091	0.217	3.7576e-06
Arid1a	1.32761e-10	-0.252215	0.328	0.507	3.78979e-06
Cox8a	1.37741e-10	-0.288276	0.515	0.685	3.93194e-06
Vav1	1.38621e-10	-0.311254	0.18	0.334	3.95708e-06
Ncoa5	1.39416e-10	-0.323038	0.046	0.153	3.97977e-06
Mtpn	1.40096e-10	-0.292384	0.354	0.532	3.99917e-06
Brd1	1.41343e-10	-0.281452	0.083	0.209	4.03477e-06
Arhgef3	1.4335e-10	-0.301234	0.119	0.259	4.09208e-06
Pcif1	1.49192e-10	-0.262096	0.104	0.236	4.25884e-06
Trmt1	1.50804e-10	-0.264664	0.096	0.228	4.30485e-06
Ptk2b	1.52863e-10	-0.396678	0.117	0.25	4.36362e-06
Eif3g	1.53996e-10	-0.256773	0.239	0.409	4.39596e-06
Retreg1	1.59883e-10	-0.429036	0.096	0.224	4.56403e-06
Smc6	1.60116e-10	-0.383737	0.2	0.356	4.57067e-06
Dnajc5	1.66261e-10	-0.430231	0.206	0.362	4.74607e-06
Senp2	1.72258e-10	-0.352948	0.081	0.205	4.91728e-06
Zdhhc18	1.73869e-10	-0.273233	0.124	0.267	4.96326e-06
Rnf19b	1.86843e-10	-0.298666	0.063	0.179	5.33361e-06
Ap1s3	1.94307e-10	-0.255003	0.067	0.184	5.54667e-06
Smarcc1	1.95042e-10	-0.301882	0.154	0.299	5.56768e-06
Zbtb7a	1.95794e-10	-0.302952	0.206	0.368	5.58912e-06
Lef1	2.01925e-10	-0.406209	0.081	0.201	5.76414e-06
Rcc2	2.04618e-10	-0.329105	0.272	0.446	5.84103e-06
Pgap1	2.06385e-10	-0.602867	0.059	0.172	5.89146e-06
Casp2	2.06947e-10	-0.254037	0.057	0.169	5.90751e-06
Elk4	2.08362e-10	-0.289115	0.215	0.379	5.9479e-06
Il17ra	2.09204e-10	-0.367512	0.274	0.449	5.97195e-06
Snapc3	2.09905e-10	-0.30104	0.07	0.188	5.99195e-06
Ube2m	2.10782e-10	-0.251176	0.128	0.268	6.01699e-06
Mxd4	2.11394e-10	-0.483568	0.12	0.253	6.03446e-06
Elmsan1	2.11736e-10	-0.32352	0.072	0.191	6.04423e-06
Rbmx	2.1214e-10	-0.259065	0.089	0.212	6.05574e-06
Rexo4	2.13891e-10	-0.326415	0.085	0.209	6.10573e-06
Strada	2.14929e-10	-0.33766	0.05	0.157	6.13537e-06
Atp5b	2.16186e-10	-0.259805	0.506	0.681	6.17125e-06
Coro7	2.17268e-10	-0.362031	0.119	0.253	6.20213e-06
Arhgef18	2.17294e-10	-0.264902	0.124	0.269	6.20288e-06
A930015D03Rik	2.20124e-10	-0.257841	0.037	0.137	6.28366e-06
Mea1	2.25592e-10	-0.259829	0.076	0.196	6.43976e-06
Ppp2r5a	2.28381e-10	-0.260111	0.233	0.4	6.51936e-06
Gclc	2.28612e-10	-0.278527	0.078	0.199	6.52595e-06
Fibp	2.44576e-10	-0.269381	0.065	0.181	6.98167e-06
Tec	2.45284e-10	-0.418652	0.052	0.158	7.00189e-06
Zfp608	2.48376e-10	-0.312582	0.039	0.141	7.09013e-06
Usp24	2.65475e-10	-0.283125	0.089	0.212	7.57826e-06
Snrnp70	2.71436e-10	-0.342376	0.483	0.687	7.74842e-06
Tmem229b	2.72064e-10	-0.343477	0.074	0.192	7.76635e-06
Rnpepl1	2.81051e-10	-0.289808	0.065	0.178	8.02289e-06
Atrx	2.82893e-10	-0.407709	0.298	0.463	8.07547e-06
B3gnt2	2.9207e-10	-0.462137	0.237	0.392	8.33742e-06
Arhgap15	2.93981e-10	-0.333142	0.222	0.384	8.39197e-06
Fam114a2	2.97996e-10	-0.346593	0.122	0.258	8.50659e-06
Ubr5	3.02458e-10	-0.355801	0.087	0.211	8.63395e-06
Mgrn1	3.04088e-10	-0.264993	0.056	0.165	8.68051e-06
Cd2ap	3.04838e-10	-0.354952	0.131	0.274	8.70191e-06
Wdr43	3.12084e-10	-0.334546	0.128	0.264	8.90875e-06
Zmat2	3.16772e-10	-0.26279	0.17	0.32	9.04259e-06
Cr2	3.17663e-10	-0.434648	0.1	0.234	9.068e-06
Arap1	3.19201e-10	-0.260886	0.124	0.263	9.11192e-06
Ddx46	3.23886e-10	-0.339012	0.248	0.413	9.24564e-06
Ddx27	3.27175e-10	-0.365402	0.126	0.259	9.33955e-06
Phf23	3.2834e-10	-0.282147	0.076	0.193	9.37278e-06
Ddx3x	3.3236e-10	-0.263223	0.344	0.538	9.48754e-06
Cir1	3.35551e-10	-0.439976	0.093	0.215	9.57863e-06
B3gnt8	3.36834e-10	-0.261898	0.043	0.146	9.61526e-06
Calm2	3.40937e-10	-0.2979	0.415	0.591	9.73239e-06
Ap3d1	3.45288e-10	-0.309424	0.159	0.304	9.8566e-06
Arhgap27	3.46821e-10	-0.303568	0.063	0.176	9.90034e-06
Banf1	3.47472e-10	-0.312026	0.344	0.526	9.91894e-06
Impdh1	3.52703e-10	-0.404773	0.13	0.258	1.00683e-05
Aqr	3.59426e-10	-0.283469	0.061	0.173	1.02602e-05
Tecr	3.66065e-10	-0.261457	0.154	0.297	1.04497e-05
Bcr	3.66517e-10	-0.312585	0.057	0.167	1.04626e-05
Atp5g3	3.72177e-10	0.678694	0.635	0.592	1.06242e-05
Tcf3	3.88641e-10	-0.355128	0.302	0.469	1.10942e-05
Nub1	3.94298e-10	-0.250121	0.087	0.211	1.12556e-05
Mbd4	3.95142e-10	-0.440577	0.072	0.187	1.12797e-05
Slc30a9	4.0528e-10	-0.32573	0.052	0.157	1.15691e-05
Selenos	4.25867e-10	1.16036	0.415	0.329	1.21568e-05
Nr2c2	4.34244e-10	-0.465336	0.144	0.284	1.23959e-05
Rab43	4.37617e-10	-0.278603	0.089	0.212	1.24922e-05
Odf2	4.50795e-10	-0.308702	0.109	0.24	1.28684e-05
Ago2	4.69058e-10	-0.320102	0.135	0.276	1.33897e-05
B3gnt5	4.77928e-10	-0.42628	0.122	0.251	1.36429e-05
Tut7	4.85514e-10	-0.387152	0.154	0.297	1.38595e-05
Pak2	4.87278e-10	-0.323711	0.237	0.396	1.39098e-05
Smarce1	4.93015e-10	-0.308194	0.243	0.406	1.40736e-05
Pfdn1	4.93426e-10	-0.257631	0.094	0.217	1.40853e-05
Arid4b	5.11044e-10	-0.321317	0.152	0.294	1.45883e-05
Kdm7a	5.16487e-10	-0.397849	0.194	0.347	1.47436e-05
Mapre1	5.46976e-10	-0.271234	0.276	0.442	1.5614e-05
Pura	5.49681e-10	-0.336461	0.137	0.276	1.56912e-05
Cs	5.59306e-10	-0.280409	0.198	0.352	1.59659e-05
Bbx	5.85211e-10	-0.324638	0.083	0.203	1.67054e-05
Ptpn22	5.99718e-10	-0.294686	0.098	0.221	1.71196e-05
Atp2a3	6.23286e-10	-0.302439	0.111	0.24	1.77923e-05
Aldh16a1	6.51982e-10	-0.257029	0.05	0.154	1.86115e-05
Gapvd1	6.61602e-10	-0.28089	0.133	0.272	1.88861e-05
Cd2	6.98518e-10	-0.411865	0.065	0.175	1.99399e-05
Ptbp1	7.0165e-10	-0.293072	0.289	0.462	2.00293e-05
Rsbn1	7.07939e-10	-0.312315	0.1	0.225	2.02088e-05
Oxa1l	7.31311e-10	-0.259004	0.07	0.183	2.0876e-05
Npepps	7.36251e-10	-0.285021	0.122	0.253	2.1017e-05
Cdk4	7.40909e-10	-0.343301	0.207	0.359	2.115e-05
Ino80d	7.46788e-10	-0.299938	0.111	0.241	2.13178e-05
Dhx16	7.47232e-10	-0.29177	0.087	0.206	2.13305e-05
Rasal3	7.72768e-10	-0.272655	0.093	0.213	2.20594e-05
Fyttd1	7.77608e-10	-0.350027	0.076	0.19	2.21976e-05
Nrbp1	7.83798e-10	-0.321794	0.085	0.204	2.23743e-05
Ubn2	7.85313e-10	-0.55656	0.113	0.238	2.24175e-05
Cxxc1	7.87387e-10	-0.258083	0.102	0.228	2.24768e-05
Clpp	8.04784e-10	-0.270182	0.076	0.191	2.29734e-05
Zfp746	8.04927e-10	-0.27755	0.033	0.127	2.29775e-05
Frg1	8.36109e-10	-0.275409	0.137	0.276	2.38676e-05
Arid5a	8.41678e-10	-0.260166	0.056	0.159	2.40265e-05
Pdcd4	8.63341e-10	-0.32324	0.169	0.315	2.46449e-05
Akap8l	9.26814e-10	-0.305919	0.083	0.201	2.64568e-05
Fmc1	9.39394e-10	-0.29736	0.1	0.221	2.6816e-05
Celf2	9.39501e-10	-0.303904	0.361	0.536	2.6819e-05
Vps13a	9.4002e-10	-0.287949	0.087	0.208	2.68338e-05
Srrm1	9.52767e-10	-0.284756	0.294	0.463	2.71977e-05
Rock1	9.61041e-10	-0.343666	0.263	0.425	2.74339e-05
Prkag1	9.80842e-10	-0.320175	0.137	0.272	2.79991e-05
Meaf6	9.95085e-10	-0.30466	0.041	0.137	2.84057e-05
Acbd3	1.00995e-09	-0.305751	0.139	0.275	2.88301e-05
Slc25a1	1.06336e-09	-0.264525	0.07	0.182	3.03546e-05
2310033P09Rik	1.07577e-09	-0.255556	0.078	0.193	3.07089e-05
Rbm6	1.08041e-09	-0.258353	0.181	0.333	3.08414e-05
Fam32a	1.11225e-09	-0.275071	0.18	0.327	3.17502e-05
Mdp1	1.12059e-09	-0.276814	0.115	0.243	3.19882e-05
Ubr4	1.12417e-09	-0.300091	0.093	0.212	3.20906e-05
Baz2a	1.12613e-09	-0.26663	0.115	0.246	3.21464e-05
Sbno2	1.1297e-09	-0.371808	0.048	0.148	3.22483e-05
Madd	1.14081e-09	-0.316639	0.074	0.187	3.25656e-05
Spcs3	1.15458e-09	1.15891	0.356	0.271	3.29586e-05
Akap9	1.15479e-09	-0.525337	0.106	0.224	3.29647e-05
2510039O18Rik	1.16096e-09	-0.304128	0.076	0.191	3.31408e-05
Egln2	1.16549e-09	-0.421439	0.157	0.295	3.32702e-05
Ephx1	1.16763e-09	-0.473449	0.046	0.145	3.3331e-05
Tnrc6b	1.19863e-09	-0.476382	0.187	0.329	3.42161e-05
Dennd4b	1.21381e-09	-0.32445	0.056	0.16	3.46495e-05
Cables2	1.21897e-09	-0.306589	0.037	0.131	3.47968e-05
Surf2	1.22172e-09	-0.256236	0.028	0.117	3.48752e-05
Ppp3cc	1.30576e-09	-0.39885	0.152	0.284	3.72742e-05
Wdr48	1.34563e-09	-0.364086	0.091	0.209	3.84125e-05
Psmd3	1.34848e-09	-0.325054	0.174	0.316	3.84937e-05
Gmfb	1.35848e-09	-0.346336	0.156	0.294	3.87793e-05
Kif21b	1.36068e-09	-0.376084	0.135	0.268	3.8842e-05
Naa15	1.36103e-09	-0.289895	0.209	0.361	3.88519e-05
Pdia3	1.38094e-09	-0.256565	0.211	0.359	3.94203e-05
Cbx5	1.38713e-09	-0.377107	0.122	0.247	3.9597e-05
Nuak2	1.41753e-09	-0.388857	0.037	0.131	4.04648e-05
4930526L06Rik	1.42357e-09	-0.296817	0.03	0.12	4.06371e-05
Ppp4r1	1.42363e-09	-0.252369	0.052	0.154	4.06391e-05
Cpsf2	1.42638e-09	-0.315596	0.196	0.345	4.07175e-05
Hsp90aa1	1.48738e-09	-0.281349	0.359	0.541	4.24586e-05
Pkig	1.48957e-09	-0.293665	0.274	0.432	4.25213e-05
Fam50a	1.50207e-09	-0.250472	0.093	0.213	4.28782e-05
Tmem127	1.51839e-09	-0.267595	0.081	0.199	4.33439e-05
Ap2m1	1.53472e-09	-0.260534	0.211	0.369	4.38101e-05
Atg16l2	1.53495e-09	-0.353529	0.1	0.221	4.38167e-05
Gpr171	1.5352e-09	-0.379347	0.039	0.132	4.38237e-05
Scml4	1.60469e-09	-0.31177	0.048	0.15	4.58075e-05
Zmynd11	1.61826e-09	-0.327869	0.204	0.35	4.61949e-05
Dpp4	1.62067e-09	-0.273051	0.176	0.323	4.62637e-05
Bahd1	1.63624e-09	-0.331578	0.056	0.157	4.6708e-05
Krit1	1.70714e-09	-0.341258	0.093	0.213	4.87319e-05
Gm15987	1.74504e-09	-0.518631	0.074	0.183	4.9814e-05
Irf5	1.85322e-09	-0.263824	0.207	0.365	5.2902e-05
Cr1l	1.88302e-09	-0.282484	0.228	0.384	5.37526e-05
Gpatch4	1.91221e-09	-0.305648	0.069	0.175	5.4586e-05
Spop	1.93084e-09	-0.260124	0.252	0.413	5.51176e-05
Mtpap	2.14866e-09	-0.283304	0.041	0.136	6.13356e-05
Abi3	2.2184e-09	-0.301958	0.048	0.146	6.33263e-05
Parp3	2.32089e-09	-0.300569	0.02	0.102	6.62521e-05
Ssr4	2.33265e-09	1.38578	0.446	0.393	6.65877e-05
Trim11	2.3496e-09	-0.270919	0.089	0.204	6.70718e-05
Il21r	2.40713e-09	-0.298477	0.069	0.179	6.8714e-05
Fryl	2.4706e-09	-0.265134	0.124	0.251	7.05259e-05
Fbl	2.48675e-09	-0.315855	0.239	0.393	7.09869e-05
Fam193b	2.64235e-09	-0.307494	0.143	0.275	7.54285e-05
Gpr132	2.81539e-09	-0.25711	0.107	0.233	8.03681e-05
Bloc1s2	2.85881e-09	-0.280968	0.131	0.26	8.16075e-05
Fli1	2.91645e-09	-0.359388	0.08	0.193	8.32531e-05
Adcy7	2.92474e-09	-0.323307	0.078	0.19	8.34897e-05
Dhx9	3.11339e-09	-0.285952	0.302	0.476	8.88749e-05
Bicra	3.23728e-09	-0.268269	0.072	0.18	9.24115e-05
Rest	3.34175e-09	-0.256589	0.076	0.187	9.53937e-05
Abhd16a	3.36914e-09	-0.259785	0.063	0.166	9.61755e-05
Ifngr2	3.37804e-09	-0.254887	0.091	0.205	9.64296e-05
Bin2	3.5115e-09	-0.25249	0.106	0.229	0.000100239
Rnf20	3.54755e-09	-0.280879	0.126	0.254	0.000101268
Trpm7	3.57958e-09	-0.27343	0.091	0.206	0.000102183
Tle3	3.66255e-09	-0.273655	0.093	0.208	0.000104551
Pias1	3.95868e-09	-0.341204	0.131	0.259	0.000113004
Tars2	4.06084e-09	-0.275899	0.081	0.191	0.000115921
Rtf1	4.10108e-09	-0.454326	0.206	0.347	0.000117069
Ppp3ca	4.19219e-09	-0.328819	0.363	0.526	0.00011967
Pip5k1c	4.21879e-09	-0.262964	0.074	0.183	0.00012043
Il4ra	4.25521e-09	-0.342496	0.128	0.258	0.000121469
Cklf	4.39352e-09	-0.285566	0.072	0.178	0.000125417
Prep	4.57798e-09	-0.416713	0.154	0.283	0.000130683
Tspan32	4.71992e-09	-0.2981	0.109	0.234	0.000134735
Slc25a22	4.72421e-09	-0.255465	0.048	0.144	0.000134857
Ptprj	4.75556e-09	-0.342194	0.08	0.188	0.000135752
Hspa5	4.78726e-09	1.09903	0.594	0.578	0.000136657
Cep95	4.81331e-09	-0.3757	0.052	0.149	0.000137401
Zbtb11	4.92563e-09	-0.393792	0.061	0.161	0.000140607
Xrn1	5.01894e-09	-0.425321	0.078	0.184	0.000143271
2610507B11Rik	5.07578e-09	-0.264647	0.128	0.254	0.000144893
Pggt1b	5.23699e-09	-0.252638	0.074	0.18	0.000149495
Stx7	5.27358e-09	-0.314662	0.113	0.234	0.000150539
Sesn1	5.33167e-09	-0.319865	0.22	0.371	0.000152198
Irgm2	5.47808e-09	-0.409253	0.044	0.135	0.000156377
0610030E20Rik	5.48404e-09	-0.294977	0.098	0.212	0.000156547
Dgkb	5.51318e-09	0.54443	0.05	0.148	0.000157379
Nemf	5.55703e-09	-0.26917	0.167	0.302	0.000158631
Zdhhc8	5.78815e-09	-0.293985	0.057	0.156	0.000165229
Utp14a	5.92216e-09	-0.356517	0.063	0.163	0.000169054
Znfx1	5.92867e-09	-0.33187	0.046	0.139	0.00016924
Gns	6.64058e-09	-0.270708	0.109	0.227	0.000189562
Hjurp	6.77714e-09	-0.263677	0.122	0.245	0.00019346
Clec2i	6.78006e-09	-0.358203	0.126	0.25	0.000193544
Gabpb2	6.83375e-09	-0.33286	0.144	0.277	0.000195076
Ffar1	6.86215e-09	-0.336123	0.031	0.118	0.000195887
Zc3h11a	6.90411e-09	-0.288546	0.341	0.505	0.000197085
Emp3	7.03198e-09	-0.327514	0.213	0.358	0.000200735
Timm44	7.03939e-09	-0.272072	0.089	0.2	0.000200946
Ilf2	7.41238e-09	-0.366233	0.135	0.258	0.000211594
Man1a	7.41456e-09	-0.324716	0.343	0.511	0.000211656
Dmac2	7.42756e-09	-0.259909	0.065	0.167	0.000212027
5031439G07Rik	7.53271e-09	-0.301738	0.12	0.243	0.000215029
Tes	7.62027e-09	-0.277083	0.107	0.224	0.000217528
Scarb2	7.70291e-09	-0.270793	0.07	0.175	0.000219887
Isg20	7.8078e-09	-0.326536	0.054	0.148	0.000222881
Rdx	8.23863e-09	-0.325422	0.163	0.292	0.00023518
Clk4	8.24348e-09	-0.304154	0.17	0.309	0.000235318
Bod1l	8.67299e-09	-0.392871	0.146	0.276	0.000247579
Upf2	8.84257e-09	-0.322683	0.107	0.222	0.00025242
Neurl3	8.94332e-09	-0.369471	0.087	0.199	0.000255296
Nhp2	9.09179e-09	-0.271882	0.143	0.272	0.000259534
Socs3	9.14909e-09	-0.386709	0.022	0.1	0.00026117
Ubl5	9.1695e-09	-0.250926	0.4	0.559	0.000261752
Gsk3b	9.56352e-09	-0.45515	0.124	0.241	0.000273
Chst15	9.77778e-09	-0.381595	0.065	0.163	0.000279116
Sdc1	9.89399e-09	0.620921	0.18	0.098	0.000282434
Msh2	9.98409e-09	-0.275644	0.117	0.238	0.000285006
Micu2	1.02556e-08	-0.260663	0.113	0.234	0.000292756
Zc3h13	1.03115e-08	-0.437422	0.1	0.211	0.000294351
Mtf2	1.03948e-08	-0.305361	0.178	0.308	0.000296729
Prpf40a	1.0423e-08	-0.30072	0.252	0.403	0.000297534
S1pr1	1.04871e-08	-0.447457	0.117	0.237	0.000299364
Gpx4	1.05056e-08	-0.277139	0.237	0.38	0.000299893
Zfp292	1.05425e-08	-0.417909	0.143	0.269	0.000300948
Nfrkb	1.06406e-08	-0.326139	0.056	0.151	0.000303747
Tcf20	1.07062e-08	-0.317559	0.081	0.187	0.00030562
Arid4a	1.09469e-08	-0.251898	0.161	0.293	0.000312489
2510002D24Rik	1.09564e-08	-0.27876	0.054	0.148	0.000312762
Ggnbp2	1.09763e-08	-0.30471	0.281	0.44	0.000313331
St3gal1	1.10014e-08	-0.331069	0.072	0.176	0.000314045
Zfp934	1.10652e-08	-0.321983	0.041	0.129	0.000315866
Sfpq	1.15559e-08	-0.26884	0.498	0.674	0.000329874
Hps3	1.16355e-08	-0.39263	0.056	0.15	0.000332147
Pip5k1a	1.18611e-08	-0.257006	0.054	0.149	0.000338588
Ube2l3	1.18885e-08	-0.275706	0.256	0.403	0.00033937
2810004N23Rik	1.2738e-08	-0.322352	0.096	0.205	0.00036362
Cbx7	1.28174e-08	-0.331758	0.109	0.224	0.000365886
Lrrk2	1.28553e-08	-0.343995	0.093	0.205	0.000366968
Mindy2	1.31891e-08	-0.26978	0.157	0.289	0.000376495
Fam133b	1.35559e-08	-0.276173	0.126	0.248	0.000386966
Elp2	1.40153e-08	-0.277403	0.087	0.195	0.00040008
Cbfa2t3	1.41634e-08	-0.346926	0.096	0.207	0.000404308
Usp9x	1.4226e-08	-0.262821	0.094	0.205	0.000406095
Herc4	1.45726e-08	-0.343014	0.152	0.277	0.00041599
Phb2	1.50994e-08	-0.258267	0.269	0.43	0.000431027
Ddb1	1.52536e-08	-0.253485	0.239	0.384	0.000435428
Clcn4	1.54194e-08	-0.269983	0.126	0.247	0.000440162
Sltm	1.55253e-08	-0.278831	0.265	0.418	0.000443185
Slc35c1	1.55643e-08	-0.256808	0.078	0.183	0.000444297
Man2b1	1.55788e-08	-0.281629	0.133	0.257	0.000444713
Cdk2ap2	1.59123e-08	-0.302315	0.252	0.4	0.000454232
Trappc3	1.59726e-08	-0.252525	0.1	0.211	0.000455953
Shkbp1	1.63894e-08	-0.252107	0.043	0.13	0.000467853
Sppl3	1.70767e-08	-0.260811	0.081	0.188	0.00048747
Tbrg4	1.72668e-08	-0.25888	0.059	0.155	0.000492898
Sox4	1.77965e-08	-0.64737	0.146	0.263	0.00050802
Rnf168	1.78183e-08	-0.254781	0.069	0.17	0.000508643
Stk11ip	1.80887e-08	-0.252131	0.024	0.1	0.000516359
Tor1a	1.91717e-08	-0.288786	0.069	0.169	0.000547276
Plac8	1.98295e-08	-0.271005	0.396	0.586	0.000566052
Pcm1	2.06876e-08	-0.256469	0.104	0.216	0.000590549
Pikfyve	2.15593e-08	-0.317624	0.065	0.163	0.000615432
Crybg1	2.17856e-08	-0.344905	0.024	0.1	0.000621893
Tnpo1	2.23321e-08	-0.252407	0.133	0.256	0.000637491
Ctdp1	2.26164e-08	-0.25079	0.046	0.135	0.000645608
Card11	2.31009e-08	-0.340229	0.048	0.138	0.000659439
Trafd1	2.31337e-08	-0.391758	0.146	0.268	0.000660374
Nrd1	2.39041e-08	-0.287551	0.244	0.384	0.000682366
Orai2	2.41803e-08	-0.272607	0.026	0.103	0.000690251
Fam89b	2.43438e-08	-0.251055	0.037	0.12	0.000694918
AU020206	2.52734e-08	-0.399311	0.372	0.522	0.000721453
Ube2s	2.58607e-08	-0.361113	0.219	0.35	0.00073822
Glud1	2.63358e-08	-0.278754	0.241	0.389	0.000751782
Ktn1	2.64206e-08	-0.250723	0.144	0.269	0.000754201
Ccr7	2.67933e-08	-0.25579	0.085	0.19	0.000764841
Ell2	2.72337e-08	0.740617	0.17	0.091	0.000777414
Eif4ebp3	3.04947e-08	-0.260761	0.035	0.116	0.000870501
Kansl1	3.08868e-08	-0.282611	0.122	0.241	0.000881693
Cpne3	3.18808e-08	-0.276399	0.061	0.155	0.000910069
Mef2a	3.22453e-08	-0.254142	0.083	0.187	0.000920475
1810059H22Rik	3.34815e-08	-0.311169	0.039	0.123	0.000955763
Pxdc1	3.38561e-08	-0.378704	0.037	0.12	0.000966457
Ralgps2	3.43081e-08	-0.428592	0.309	0.456	0.000979358
Hmgxb4	3.49444e-08	-0.257904	0.044	0.13	0.000997522
Emsy	3.59651e-08	-0.358309	0.111	0.222	0.00102666
Ncf1	3.63152e-08	-0.320529	0.169	0.3	0.00103665
Utrn	3.67413e-08	-0.254699	0.072	0.171	0.00104882
Zranb2	3.84881e-08	-0.297009	0.18	0.305	0.00109868
Akap12	3.86842e-08	-0.348885	0.113	0.225	0.00110428
45907	3.93893e-08	-0.311983	0.263	0.407	0.00112441
Ift140	3.9651e-08	-0.289883	0.037	0.119	0.00113188
Lsg1	3.99047e-08	-0.254105	0.061	0.155	0.00113912
Rc3h2	4.14752e-08	-0.332146	0.08	0.182	0.00118395
Txn1	4.23736e-08	0.774346	0.57	0.513	0.0012096
Nt5c3	4.33502e-08	-0.320631	0.091	0.196	0.00123747
Atp8a1	4.35096e-08	-0.276537	0.087	0.192	0.00124202
Kmo	4.44513e-08	-0.33028	0.076	0.177	0.00126891
Pde2a	4.83857e-08	-0.315648	0.202	0.33	0.00138122
Pkp3	5.04242e-08	-0.292785	0.033	0.112	0.00143941
Mcm7	5.11348e-08	-0.327833	0.157	0.278	0.00145969
Setd2	5.24262e-08	-0.333369	0.141	0.259	0.00149656
Card6	5.36473e-08	-0.393429	0.057	0.149	0.00153142
Rhobtb2	5.39212e-08	-0.262047	0.026	0.1	0.00153923
Arap2	5.42319e-08	-0.336176	0.072	0.169	0.0015481
Phc3	5.7098e-08	-0.387803	0.05	0.136	0.00162992
Psmc5	5.73566e-08	-0.250568	0.165	0.291	0.0016373
Zbtb20	5.82801e-08	-0.272489	0.176	0.305	0.00166366
Rbm25	5.94417e-08	-0.265919	0.413	0.575	0.00169682
Arhgap26	6.20243e-08	-0.258445	0.05	0.137	0.00177055
Ncoa1	6.22261e-08	-0.361171	0.048	0.133	0.00177631
Stag1	6.24868e-08	-0.36638	0.137	0.253	0.00178375
Smdt1	6.32807e-08	-0.264863	0.228	0.361	0.00180641
Gm42418	6.92894e-08	0.26801	0.454	0.714	0.00197793
Tlr1	7.35518e-08	-0.289954	0.037	0.118	0.00209961
Ssr3	7.58942e-08	1.07826	0.413	0.358	0.00216648
Rfc1	7.95739e-08	-0.295108	0.156	0.277	0.00227152
Zc3h10	8.26784e-08	-0.25373	0.041	0.122	0.00236014
Sel1l	9.25738e-08	0.909534	0.291	0.209	0.00264261
Ccr6	9.5442e-08	-0.445088	0.052	0.138	0.00272449
Ube2w	9.64784e-08	-0.252053	0.093	0.197	0.00275407
Sufu	9.66398e-08	-0.262615	0.033	0.11	0.00275868
Itpr1	9.77466e-08	-0.27558	0.091	0.191	0.00279027
Skiv2l	9.84481e-08	-0.263117	0.148	0.267	0.0028103
Efcab14	1.00613e-07	-0.292642	0.05	0.134	0.0028721
Zbtb44	1.02964e-07	-0.252346	0.048	0.132	0.00293922
Slc6a6	1.06325e-07	-0.257232	0.094	0.197	0.00303516
Rbm43	1.06421e-07	-0.271951	0.087	0.186	0.00303789
Cecr2	1.09209e-07	-0.264866	0.109	0.219	0.00311748
Xylt1	1.18393e-07	-0.271526	0.028	0.1	0.00337965
Uqcr11	1.1896e-07	-0.252067	0.222	0.346	0.00339584
Dmxl1	1.24223e-07	-0.323589	0.094	0.195	0.00354607
Casp4	1.29369e-07	-0.309001	0.048	0.131	0.00369296
Junb	1.31257e-07	-0.266807	0.044	0.125	0.00374687
Ccar1	1.44526e-07	-0.287607	0.261	0.395	0.00412565
Trim5	1.47431e-07	-0.298222	0.072	0.166	0.00420857
Pik3ca	1.49276e-07	-0.291776	0.137	0.251	0.00426123
Casp8ap2	1.57769e-07	-0.26405	0.08	0.174	0.00450368
Ddit4	1.58768e-07	-0.257531	0.209	0.341	0.00453218
Ceacam1	1.6001e-07	-0.262493	0.031	0.105	0.00456764
Vps36	1.62819e-07	-0.348899	0.18	0.302	0.00464783
Usp6nl	1.71646e-07	-0.28321	0.039	0.116	0.00489982
Asb13	1.74936e-07	-0.257857	0.03	0.101	0.00499373
Rnase6	1.79944e-07	-0.276056	0.154	0.27	0.00513669
Il10ra	2.01572e-07	-0.28438	0.102	0.204	0.00575407
Iws1	2.10693e-07	-0.268271	0.143	0.259	0.00601443
Parp11	2.19282e-07	-0.256458	0.07	0.161	0.00625963
Fndc3b	2.19775e-07	0.703521	0.113	0.053	0.00627369
Sp3os	2.25419e-07	-0.338558	0.063	0.15	0.0064348
Chd2	2.27685e-07	-0.414083	0.194	0.318	0.00649948
Ambra1	2.28763e-07	-0.279507	0.054	0.137	0.00653026
Klf3	2.29401e-07	-0.30411	0.087	0.185	0.00654849
Parp2	2.39028e-07	-0.254784	0.139	0.254	0.0068233
Hdac10	2.64651e-07	-0.250181	0.07	0.159	0.00755472
Ccdc125	2.74552e-07	-0.295526	0.043	0.12	0.00783736
Tifa	2.77463e-07	-0.334016	0.196	0.319	0.00792047
Lpp	2.82082e-07	-0.250957	0.096	0.195	0.00805232
Herpud1	2.86041e-07	1.06237	0.483	0.434	0.00816532
Senp1	2.88504e-07	-0.279885	0.093	0.19	0.00823564
Cd83	2.90742e-07	-0.263585	0.081	0.178	0.00829952
Abl2	2.91512e-07	-0.314176	0.067	0.156	0.00832151
Parp4	2.95257e-07	-0.254601	0.07	0.159	0.00842841
Gm30054	3.04471e-07	-0.533929	0.063	0.148	0.00869144
Tent5a	3.14354e-07	-0.479956	0.043	0.118	0.00897355
Cd40	3.1446e-07	-0.251434	0.081	0.179	0.00897659
Eef1b2	3.26974e-07	0.45187	0.852	0.903	0.00933379
Relb	3.44213e-07	-0.326393	0.061	0.146	0.0098259
Zeb1	3.54768e-07	-0.251501	0.065	0.152	0.0101272
Saraf	3.76406e-07	0.730938	0.183	0.108	0.0107449
Ago1	4.14819e-07	-0.268125	0.063	0.147	0.0118414
Hck	4.15326e-07	-0.318448	0.056	0.136	0.0118559
Bet1l	4.21389e-07	-0.384119	0.1	0.195	0.012029
Dlg2	4.22864e-07	0.413367	0.048	0.129	0.0120711
Pdlim2	4.22927e-07	-0.362397	0.065	0.148	0.0120729
Ndufb4	4.4364e-07	-0.278235	0.206	0.326	0.0126641
Ogfrl1	4.59178e-07	-0.257672	0.102	0.2	0.0131077
Ptbp2	5.01759e-07	-0.29517	0.065	0.149	0.0143232
Sec24d	5.04247e-07	0.463845	0.111	0.053	0.0143942
Gm19951	5.19222e-07	-0.305473	0.035	0.107	0.0148217
Smarca5	5.26996e-07	-0.295101	0.291	0.423	0.0150436
Phf1	5.87475e-07	-0.294752	0.046	0.123	0.0167701
Ddhd1	6.00359e-07	-0.274513	0.031	0.1	0.0171378
Rps17	7.08665e-07	0.503085	0.9	0.936	0.0202295
R3hcc1l	7.10141e-07	-0.254055	0.035	0.105	0.0202717
Selenok	7.22697e-07	1.05713	0.413	0.369	0.0206301
Lmo4	7.55727e-07	-0.390959	0.193	0.306	0.021573
Myo18a	7.99514e-07	-0.269085	0.052	0.129	0.0228229
Hmgb1	8.37579e-07	-0.3417	0.528	0.675	0.0239095
Gpr183	9.13847e-07	-0.315787	0.054	0.132	0.0260867
Dnajc3	9.13875e-07	1.24861	0.376	0.325	0.0260875
Mrpl11	9.60827e-07	-0.27835	0.128	0.231	0.0274278
Brwd1	1.12029e-06	-0.36486	0.133	0.232	0.0319799
Anks1b	1.17598e-06	0.340566	0.093	0.187	0.0335694
Ikzf3	1.17783e-06	-0.304567	0.144	0.249	0.0336223
Adgrg1	1.20615e-06	-0.379396	0.12	0.213	0.0344307
Tecpr1	1.21556e-06	-0.305635	0.093	0.182	0.0346993
Dnajb9	1.5812e-06	0.833838	0.181	0.112	0.0451369
Fkbp2	1.63853e-06	0.791686	0.32	0.254	0.0467735
Tmem154	1.79004e-06	0.501644	0.165	0.096	0.0510984
Tubb5	1.93117e-06	-0.276924	0.324	0.466	0.0551271
Iglc3	1.95562e-06	1.57131	0.433	0.57	0.0558252
Iglc1	2.0521e-06	2.74193	0.352	0.283	0.0585793
Axin1	2.1523e-06	-0.250008	0.113	0.209	0.0614395
Cep83	2.21944e-06	-0.283871	0.096	0.183	0.0633561
Zfp866	2.50847e-06	-0.277069	0.048	0.119	0.0716068
Ggps1	2.51824e-06	-0.270533	0.093	0.181	0.0718856
Rad50	2.70218e-06	-0.327294	0.098	0.187	0.0771363
Trim7	2.83178e-06	-0.304079	0.096	0.184	0.0808359
Tmed2	2.83596e-06	0.692321	0.45	0.415	0.0809554
Pafah1b3	2.9436e-06	-0.282364	0.204	0.319	0.0840279
Ighm	3.01115e-06	1.93192	0.778	0.969	0.0859564
Rag1	3.39077e-06	-0.48943	0.072	0.15	0.0967929
Dnajc21	3.55303e-06	-0.305501	0.2	0.309	0.101425
Nipa2	3.58961e-06	-0.278113	0.106	0.196	0.102469
Luc7l2	3.62938e-06	-0.258363	0.402	0.549	0.103604
Zranb1	4.07153e-06	-0.2753	0.13	0.226	0.116226
Smarca2	5.34988e-06	-0.261839	0.093	0.177	0.152718
Stoml1	5.42191e-06	-0.272824	0.072	0.148	0.154774
Sgms1	5.59124e-06	-0.28812	0.085	0.167	0.159608
Runx3	6.24329e-06	-0.298649	0.1	0.183	0.178221
Txndc11	7.53455e-06	0.679634	0.25	0.18	0.215081
Atp1b1	8.05112e-06	-0.39837	0.181	0.283	0.229827
Trf	8.783e-06	0.380648	0.12	0.066	0.25072
Slc43a2	8.87495e-06	-0.253035	0.07	0.144	0.253344
Zbtb4	9.5954e-06	-0.373745	0.046	0.111	0.27391
Zfp53	1.14946e-05	-0.27385	0.093	0.171	0.328125
Mirt1	1.3641e-05	-0.308367	0.05	0.114	0.389397
Spcs2	1.58046e-05	0.886364	0.459	0.439	0.451158
Vamp1	1.61299e-05	-0.259858	0.044	0.106	0.460444
Fam214a	1.62332e-05	0.815354	0.244	0.179	0.463393
Cox5a	1.66095e-05	0.680857	0.541	0.528	0.474134
Rpl3	1.67444e-05	0.396524	0.878	0.93	0.477986
Rsf1	2.05111e-05	-0.314734	0.137	0.226	0.585511
Gbp2	2.2111e-05	-0.266844	0.067	0.135	0.63118
Erlec1	2.24458e-05	0.67836	0.198	0.137	0.640738
Fam169b	2.68694e-05	-0.334812	0.069	0.136	0.767013
Rab1a	2.70102e-05	0.791145	0.381	0.329	0.771032
Rpl36al	2.77906e-05	0.436151	0.694	0.754	0.79331
Lat2	3.12068e-05	-0.257928	0.113	0.193	0.890829
Ighg2b	3.27239e-05	4.05778	0.154	0.096	0.934136
Cybb	3.54352e-05	-0.290832	0.333	0.44	1
Rsrp1	3.80205e-05	0.450939	0.744	0.787	1
Ckap4	4.04033e-05	0.810714	0.263	0.202	1
Itgal	4.53196e-05	0.51933	0.246	0.182	1
Arid5b	4.62438e-05	-0.300977	0.046	0.104	1
Atp5f1	5.46275e-05	0.737664	0.572	0.574	1
Rflnb	5.86846e-05	-0.333549	0.093	0.162	1
Smc4	5.95041e-05	-0.294416	0.328	0.434	1
Hmgb2	6.53642e-05	1.21132	0.544	0.554	1
Abca1	7.32568e-05	-0.29782	0.076	0.142	1
Msi2	7.63435e-05	0.397679	0.204	0.302	1
Atat1	8.25647e-05	0.390043	0.128	0.077	1
Ighg3	9.87407e-05	2.39643	0.119	0.071	1
Ergic1	0.000101772	0.722468	0.213	0.161	1
Zfp950	0.00010349	-0.476421	0.091	0.157	1
Emb	0.000108901	0.772661	0.217	0.164	1
Bend5	0.000112224	-0.250372	0.08	0.146	1
Uqcrfs1	0.000148165	0.676198	0.459	0.43	1
Tmcc3	0.000150702	0.513347	0.119	0.07	1
S100a4	0.0001667	0.813559	0.113	0.067	1
Prdx4	0.000169563	0.678787	0.269	0.217	1
Serp1	0.000175135	0.547617	0.694	0.781	1
Ccnd2	0.000191042	0.453729	0.367	0.3	1
Irak2	0.000264383	-0.260932	0.076	0.136	1
Rgs10	0.000270255	0.453758	0.1	0.058	1
2010309G21Rik	0.000334592	1.33018	0.207	0.154	1
Golga4	0.000359299	-0.279702	0.15	0.226	1
Rgs2	0.000381605	-0.277359	0.106	0.17	1
Itm2c	0.000406114	0.585083	0.2	0.15	1
H2afz	0.000451552	0.785323	0.561	0.564	1
Lman1	0.000570624	0.612284	0.235	0.187	1
Rgl1	0.000620198	0.358623	0.059	0.112	1
Pqlc3	0.000665765	0.648269	0.165	0.12	1
Actg1	0.000692962	0.679259	0.731	0.872	1
Mzb1	0.000716423	0.894738	0.537	0.566	1
Arf4	0.000896003	0.662728	0.457	0.448	1
Rplp2	0.00108537	0.266705	0.952	0.979	1
Prkdc	0.00118354	0.412779	0.061	0.112	1
Clptm1l	0.00125197	0.734066	0.341	0.312	1
Rap1a	0.00135895	0.632627	0.452	0.439	1
Tceal9	0.00136934	0.611442	0.287	0.247	1
Iglc2	0.00143575	0.962124	0.413	0.533	1
Ift20	0.00149001	0.789293	0.317	0.287	1
Gm10800	0.00155795	0.499199	0.283	0.385	1
AW112010	0.00173583	0.398352	0.146	0.22	1
Ndufc2	0.00180558	0.782332	0.417	0.394	1
Sem1	0.00194215	0.747648	0.613	0.659	1
Rngtt	0.00209179	0.301183	0.089	0.147	1
Zcrb1	0.00233811	0.36569	0.198	0.287	1
Fut8	0.00278016	0.548883	0.181	0.141	1
Smim10l1	0.00354112	0.290354	0.085	0.139	1
Cox6c	0.00370455	0.527058	0.628	0.662	1
Kcnn4	0.0045246	0.549364	0.237	0.203	1
Chchd3	0.00626573	0.531563	0.176	0.246	1
Tpst1	0.0068596	0.633922	0.239	0.202	1
Mpc2	0.00700969	0.306094	0.161	0.232	1
Lsamp	0.00741374	0.38368	0.061	0.101	1
Ngrn	0.00786147	0.278512	0.111	0.166	1
Vsir	0.00797192	0.261698	0.12	0.085	1
Psma2	0.00835013	0.518689	0.55	0.563	1
Rpl5	0.00873079	0.254121	0.928	0.98	1
Cdk1	0.00910208	0.876518	0.211	0.175	1
Sod2	0.0093319	0.260489	0.183	0.257	1
Tram2	0.00933362	0.404041	0.1	0.069	1
Igkc	0.00948202	1.48506	0.613	0.787	1
Mob1a	0.0109185	0.281551	0.415	0.536	1
Creg1	0.0110749	0.669308	0.213	0.184	1
Rps23	0.0115018	0.278934	0.956	0.986	1
Cenpw	0.0117956	0.253114	0.115	0.166	1
Polr2b	0.0121214	0.304918	0.187	0.259	1
Kcnk2	0.0126171	0.384847	0.13	0.185	1
Sh3bgrl	0.0126449	0.298332	0.241	0.319	1
Tmem33	0.0127655	0.406902	0.161	0.227	1
Rexo2	0.0151834	0.735785	0.257	0.239	1
Rpn2	0.0154504	0.535916	0.374	0.369	1
Cks1b	0.0157499	0.554212	0.25	0.22	1
Igll1	0.0176333	-0.470412	0.207	0.248	1
S100a6	0.0178033	0.448509	0.204	0.17	1
Mrpl18	0.0184341	0.774773	0.341	0.326	1
Tspan13	0.0194657	0.309254	0.515	0.473	1
Odc1	0.019486	0.562589	0.328	0.31	1
Pim2	0.0195436	-0.266988	0.08	0.116	1
Wdr61	0.02041	0.268351	0.185	0.251	1
Magoh	0.0217849	0.271715	0.32	0.414	1
Tbcb	0.0217896	0.277269	0.202	0.276	1
Bet1	0.0224997	0.506116	0.176	0.146	1
Csf2rb	0.0226772	0.466655	0.152	0.122	1
Ostc	0.0233407	0.651113	0.344	0.34	1
Brix1	0.0237252	0.36225	0.209	0.279	1
Sdf2l1	0.0250572	0.468481	0.217	0.191	1
Rab8b	0.0252365	0.280865	0.094	0.138	1
Maea	0.026566	0.406988	0.239	0.314	1
Cox17	0.0265789	0.465683	0.428	0.441	1
Stmn1	0.026781	0.385667	0.296	0.256	1
Rchy1	0.0275019	0.310408	0.194	0.257	1
Hist3h2a	0.0284508	0.287977	0.091	0.131	1
Atp5j2	0.0285546	0.318327	0.548	0.568	1
Oxr1	0.0288778	0.350312	0.185	0.245	1
Dnajc19	0.0296811	0.290533	0.219	0.287	1
Tmed10	0.0298047	0.778225	0.383	0.403	1
Pdhb	0.0301008	0.334343	0.259	0.337	1
Rpl4	0.0311983	0.346222	0.944	0.963	1
Ckap2l	0.0313825	0.305644	0.067	0.101	1
C1qbp	0.0318466	0.346111	0.246	0.331	1
Trappc11	0.0330444	0.287824	0.122	0.169	1
Ctnnb1	0.0331166	0.30526	0.357	0.453	1
Ndufa4	0.0357457	0.443986	0.517	0.551	1
Cacybp	0.0361317	0.393601	0.328	0.421	1
Fto	0.0372717	0.360777	0.072	0.105	1
Mdh1	0.0376546	0.604777	0.5	0.523	1
Manf	0.0379217	0.732135	0.335	0.338	1
Rrm2	0.0379623	0.567997	0.222	0.193	1
Ccnh	0.0408118	0.322805	0.209	0.275	1
B2m	0.0410124	0.613295	0.957	0.976	1
Ice1	0.0415762	0.304189	0.12	0.163	1
Uso1	0.0452195	0.646539	0.276	0.26	1
Suco	0.0454604	0.267197	0.096	0.133	1
Mki67	0.047829	0.270569	0.263	0.226	1
Leo1	0.048234	0.321608	0.096	0.135	1
Zwint	0.0484093	0.28453	0.139	0.187	1
Micos10	0.0495396	0.50243	0.485	0.511	1
Msh6	0.0524716	0.33755	0.143	0.19	1
Slc33a1	0.0526286	0.330798	0.122	0.098	1
Ndfip1	0.0541917	0.545061	0.361	0.361	1
Psap	0.0550048	0.328056	0.611	0.742	1
Lyz2	0.0562051	1.36072	0.189	0.162	1
Ccdc73	0.0570464	0.305641	0.093	0.129	1
Emc7	0.0612475	0.62107	0.269	0.257	1
Chil3	0.0636835	0.618106	0.102	0.138	1
Derl1	0.0639719	0.587913	0.32	0.318	1
Rpn1	0.0645706	0.617462	0.341	0.346	1
Cenph	0.0656927	0.255019	0.093	0.128	1
Scd2	0.0663657	0.416143	0.219	0.196	1
Ipo5	0.0664384	0.335992	0.189	0.245	1
Imp3	0.0665322	0.290677	0.298	0.371	1
Oat	0.0698808	0.253682	0.235	0.299	1
Rab2a	0.0705852	0.271846	0.302	0.383	1
Mnat1	0.071377	0.288344	0.111	0.149	1
Hist1h1c	0.0715111	0.325386	0.087	0.12	1
Srgn	0.0723391	0.42995	0.778	0.849	1
Slc3a2	0.0734969	0.308603	0.198	0.259	1
Pigx	0.0746765	0.328661	0.122	0.163	1
Ran	0.0750889	0.719808	0.556	0.619	1
Abce1	0.0766886	0.252965	0.213	0.271	1
Ndufb3	0.0822445	0.511798	0.419	0.422	1
Htatsf1	0.0831708	0.350068	0.206	0.262	1
Hsd17b4	0.0929258	0.410339	0.133	0.174	1
Pgk1	0.0973972	0.483004	0.393	0.402	1
Anp32e	0.097669	0.49575	0.45	0.461	1
Uba5	0.0978277	0.422917	0.226	0.211	1
Pex7	0.0983648	0.274354	0.094	0.126	1
Xpot	0.101887	0.387098	0.115	0.15	1
Pigk	0.102501	0.46171	0.106	0.14	1
Gtf2b	0.104242	0.333102	0.2	0.254	1
Igbp1	0.109765	0.256339	0.235	0.29	1
Selenof	0.113829	0.340926	0.402	0.413	1
Cdca3	0.115548	0.405932	0.196	0.177	1
Aldh3a2	0.118706	0.319411	0.109	0.144	1
Slc35b1	0.12208	0.554302	0.241	0.23	1
Pdcd5	0.122568	0.486894	0.285	0.354	1
Eif3l	0.125891	0.257035	0.304	0.363	1
Aifm1	0.128383	0.309842	0.139	0.176	1
Higd1a	0.131904	0.351553	0.237	0.29	1
Rpia	0.134045	0.331338	0.198	0.246	1
Ccpg1	0.136397	0.472841	0.174	0.157	1
Bub1	0.136875	0.268966	0.08	0.107	1
Stt3b	0.137288	0.266583	0.244	0.306	1
Psmd14	0.140375	0.308063	0.272	0.334	1
Snx25	0.141662	0.251649	0.094	0.122	1
Bub3	0.142817	0.382538	0.283	0.351	1
Rpl39	0.144012	0.391831	0.915	0.959	1
Pgam1	0.144268	0.561204	0.356	0.368	1
Sec61g	0.145126	0.27584	0.302	0.358	1
Erp44	0.14942	0.658986	0.3	0.309	1
Fndc3a	0.149501	0.29682	0.185	0.17	1
Edem2	0.149773	0.355955	0.174	0.159	1
Zbed3	0.155988	0.286378	0.085	0.111	1
Sec22b	0.158041	0.501805	0.233	0.228	1
Rad21	0.161	0.336488	0.28	0.344	1
Bcl2l11	0.161265	0.481095	0.183	0.168	1
Trib1	0.161784	0.268872	0.115	0.098	1
Hnrnpa0	0.16334	0.289777	0.511	0.641	1
Exosc8	0.167877	0.299123	0.254	0.312	1
Mtdh	0.169441	0.460066	0.461	0.486	1
Rilpl2	0.171798	0.387797	0.181	0.167	1
Dbi	0.173613	0.515133	0.333	0.337	1
Gm10282	0.177817	0.310634	0.211	0.259	1
Ckap2	0.178444	0.332269	0.107	0.138	1
Tubb4b	0.178865	0.406353	0.343	0.421	1
Ciao2a	0.181062	0.358713	0.265	0.326	1
Galnt2	0.182501	0.327794	0.133	0.167	1
Tns3	0.184325	0.300544	0.109	0.095	1
Ppa1	0.184665	0.287659	0.206	0.248	1
Tspan14	0.187783	0.298339	0.263	0.317	1
Nsmce2	0.190431	0.291832	0.174	0.214	1
Nme1	0.190629	0.361589	0.461	0.486	1
Txnl1	0.190927	0.350613	0.331	0.332	1
Dkc1	0.191112	0.358749	0.244	0.297	1
Vpreb2	0.192458	0.298441	0.165	0.2	1
Pnp	0.192533	0.363379	0.272	0.335	1
Slirp	0.193609	0.326238	0.28	0.341	1
Tmem30a	0.196197	0.331573	0.319	0.375	1
Timm29	0.205538	0.259457	0.133	0.165	1
Gmnn	0.212745	0.48387	0.209	0.201	1
Haus3	0.213429	0.27589	0.139	0.172	1
Evi2a	0.215345	0.390945	0.148	0.135	1
Rbm7	0.21607	0.292334	0.256	0.309	1
Sdhd	0.220911	0.388941	0.278	0.342	1
Snd1	0.223774	0.70256	0.154	0.187	1
Agps	0.225443	0.287936	0.176	0.214	1
Pdia6	0.229508	0.590436	0.389	0.426	1
Gm15832	0.239459	0.319072	0.126	0.153	1
Ddost	0.242648	0.526633	0.311	0.329	1
Aurkb	0.254725	0.298577	0.12	0.147	1
Tada2b	0.257204	0.28126	0.083	0.103	1
Rtn4	0.258744	0.282	0.261	0.313	1
Rad51	0.259241	0.282823	0.124	0.152	1
Sf3b5	0.263646	0.340284	0.283	0.337	1
Psmc6	0.263747	0.356115	0.293	0.347	1
Atp2a2	0.267517	0.298084	0.209	0.254	1
Rbmxl1	0.268172	0.340999	0.285	0.349	1
Srp19	0.275848	0.468874	0.306	0.308	1
St6gal1	0.276062	0.561708	0.387	0.411	1
Mrpl51	0.279362	0.354506	0.257	0.307	1
1810037I17Rik	0.284419	0.405123	0.346	0.433	1
E330020D12Rik	0.286416	0.568818	0.239	0.241	1
Psmb4	0.296077	0.341651	0.504	0.549	1
Emc2	0.301382	0.332844	0.163	0.198	1
Eny2	0.305565	0.305671	0.294	0.339	1
Acat1	0.314376	0.378539	0.219	0.261	1
Tuba1b	0.315703	0.599463	0.515	0.579	1
Aldh18a1	0.320896	0.330914	0.098	0.12	1
Stt3a	0.329577	0.26669	0.196	0.233	1
Eaf1	0.343766	0.347666	0.137	0.164	1
Gm10801	0.348636	0.587074	0.204	0.24	1
Patl2	0.349104	0.409288	0.444	0.548	1
45718	0.351257	0.299162	0.363	0.439	1
Dmac1	0.35546	0.308829	0.278	0.321	1
C1galt1c1	0.360032	0.274799	0.106	0.096	1
Tmbim4	0.362457	0.28488	0.252	0.297	1
Hdlbp	0.371004	0.274463	0.178	0.212	1
Eif2s2	0.372676	0.305559	0.491	0.531	1
Vapa	0.38014	0.266344	0.293	0.342	1
Mycbp	0.380274	0.28615	0.144	0.17	1
Pcna	0.383905	0.40393	0.348	0.414	1
Uchl3	0.38421	0.34527	0.252	0.297	1
Kdelr2	0.389495	0.54738	0.207	0.214	1
Psmc2	0.389682	0.288468	0.263	0.304	1
Cct8	0.391917	0.317216	0.428	0.522	1
Nrbf2	0.39245	0.400784	0.122	0.144	1
Trp53inp1	0.393181	0.593974	0.331	0.353	1
Idi1	0.400645	0.335063	0.113	0.135	1
Ube2c	0.402116	0.429829	0.156	0.148	1
P4hb	0.403929	0.301316	0.309	0.369	1
Mcfd2	0.404991	0.374223	0.135	0.128	1
Srpr	0.407062	0.252282	0.228	0.267	1
Nup85	0.413182	0.296451	0.2	0.234	1
Cmc1	0.416178	0.255443	0.102	0.12	1
Eif5	0.418017	0.359493	0.539	0.603	1
Dut	0.418272	0.405477	0.309	0.316	1
Cd44	0.420476	0.386226	0.215	0.217	1
Pdia4	0.428242	0.471275	0.241	0.289	1
H1f0	0.429979	0.309655	0.135	0.129	1
Cox7a2	0.432361	0.312837	0.472	0.521	1
Ier3ip1	0.435977	0.380619	0.352	0.371	1
Sptssa	0.437637	0.372962	0.231	0.234	1
Tuba1c	0.450685	0.450098	0.254	0.255	1
Cox16	0.45178	0.388195	0.322	0.348	1
Prdx1	0.455334	0.315901	0.515	0.561	1
Txndc5	0.455654	0.861835	0.328	0.365	1
Srsf2	0.458142	0.286678	0.531	0.587	1
Snhg1	0.472835	0.599783	0.281	0.306	1
Rcbtb2	0.478842	0.388705	0.2	0.202	1
Ndufb2	0.504396	0.346449	0.287	0.328	1
Stard5	0.504824	0.306848	0.133	0.154	1
Tipin	0.506229	0.256396	0.198	0.229	1
Ssr1	0.513959	0.388008	0.28	0.294	1
Uqcrb	0.517947	0.381792	0.444	0.467	1
Ewsr1	0.527648	0.343867	0.476	0.577	1
Racgap1	0.529667	0.613707	0.159	0.161	1
Etfa	0.531281	0.513306	0.304	0.323	1
Surf4	0.538015	0.406064	0.289	0.314	1
Slc38a2	0.555773	0.254457	0.444	0.481	1
Cox7b	0.560718	0.369965	0.474	0.507	1
Skil	0.567627	0.410316	0.137	0.134	1
Rab5if	0.570234	0.275082	0.257	0.292	1
Shcbp1	0.573637	0.327221	0.1	0.116	1
Tex30	0.582629	0.538144	0.217	0.227	1
Mrfap1	0.583625	0.397978	0.376	0.421	1
Eif3i	0.587027	0.323171	0.444	0.521	1
Jade1	0.592455	0.359081	0.172	0.194	1
Tmem248	0.594737	0.466935	0.191	0.196	1
Asf1b	0.598726	0.288478	0.17	0.19	1
Magt1	0.60083	0.404929	0.289	0.307	1
Cycs	0.602891	0.254765	0.346	0.391	1
Ufm1	0.605945	0.409928	0.252	0.268	1
Cdk2	0.606493	0.377113	0.174	0.198	1
Cited2	0.610974	0.259387	0.15	0.168	1
Itgb2	0.614079	0.277821	0.167	0.184	1
Slc25a4	0.615574	0.434453	0.298	0.352	1
Mcm4	0.617633	0.617283	0.248	0.262	1
Malsu1	0.620539	0.428224	0.178	0.18	1
Scfd1	0.623895	0.406839	0.215	0.224	1
Anxa1	0.624013	0.500388	0.207	0.234	1
Pik3cg	0.624807	0.285352	0.152	0.169	1
Ada	0.624934	0.331141	0.143	0.146	1
Zfp706	0.628589	0.340189	0.533	0.58	1
Ahnak	0.631447	0.446376	0.111	0.107	1
Gas5	0.637404	0.430434	0.622	0.76	1
Tvp23b	0.639384	0.382908	0.141	0.141	1
Tardbp	0.645586	0.301342	0.476	0.553	1
Ndufb6	0.645653	0.362289	0.306	0.325	1
Siva1	0.650996	0.252576	0.239	0.268	1
Irf4	0.65138	0.282018	0.148	0.165	1
Tmed3	0.656925	0.296845	0.135	0.136	1
Slc25a3	0.660451	0.346485	0.576	0.682	1
Cog6	0.666646	0.351572	0.111	0.112	1
Mmut	0.667879	0.281512	0.089	0.1	1
Tomm20	0.670572	0.351734	0.394	0.44	1
Dnajb11	0.679004	0.479574	0.257	0.278	1
Rabggtb	0.680324	0.398462	0.189	0.212	1
Tyrobp	0.686612	0.258052	0.102	0.112	1
Iars	0.697661	0.27319	0.193	0.215	1
Ndufab1	0.698991	0.360755	0.298	0.342	1
Arpc1a	0.701566	0.418107	0.311	0.334	1
Cmas	0.704239	0.407791	0.185	0.192	1
Dhrs7	0.713679	0.274598	0.133	0.146	1
Suz12	0.72366	0.296947	0.317	0.354	1
Rpl22l1	0.735833	0.483933	0.513	0.597	1
Glrx3	0.736802	0.410495	0.283	0.302	1
Pcbp1	0.740734	0.40689	0.52	0.601	1
Timm21	0.75006	0.393121	0.128	0.144	1
Abracl	0.760617	0.474102	0.331	0.367	1
Eif2a	0.764038	0.439406	0.246	0.28	1
Nup37	0.789873	0.382403	0.143	0.156	1
H13	0.808047	0.457621	0.304	0.351	1
Tars	0.811076	0.434985	0.219	0.233	1
Hspe1	0.812998	0.442493	0.493	0.593	1
Dbr1	0.813647	0.322247	0.119	0.13	1
Ctsb	0.814151	0.305217	0.276	0.312	1
Selenop	0.817465	0.291217	0.174	0.19	1
Degs1	0.829905	0.315797	0.193	0.199	1
Cisd1	0.830597	0.285258	0.228	0.25	1
Nans	0.84061	0.303298	0.213	0.237	1
Ndufa5	0.841176	0.404695	0.306	0.339	1
Rbbp7	0.852007	0.510498	0.344	0.393	1
Gusb	0.856223	0.322077	0.185	0.196	1
Azin1	0.859596	0.424438	0.306	0.344	1
Mcm3	0.863262	0.32358	0.241	0.26	1
Tmem135	0.871312	0.308616	0.102	0.105	1
Mcm6	0.872204	0.448079	0.263	0.284	1
Ncaph	0.876103	0.383726	0.139	0.149	1
Atp5md	0.877764	0.404087	0.417	0.467	1
Timm8b	0.888255	0.400155	0.239	0.255	1
Ndufb10	0.888756	0.392747	0.337	0.39	1
Myc	0.89242	0.324042	0.102	0.108	1
Hmgb3	0.898431	0.412028	0.191	0.202	1
Rac1	0.898806	0.282286	0.467	0.524	1
Copb1	0.900698	0.320754	0.272	0.307	1
Edem3	0.901578	0.314004	0.139	0.146	1
Med14	0.902176	0.363273	0.159	0.173	1
Cbx3	0.905784	0.47664	0.381	0.442	1
Sod1	0.90662	0.305561	0.417	0.475	1
Cdv3	0.910526	0.35595	0.322	0.348	1
Atp1b3	0.921786	0.487155	0.398	0.451	1
Sec23b	0.922871	0.573289	0.228	0.249	1
Rtraf	0.924417	0.438924	0.383	0.427	1
Lman2	0.933342	0.27425	0.37	0.414	1
Cmpk1	0.939523	0.484702	0.291	0.331	1
H2afv	0.94259	0.33427	0.413	0.44	1
Paics	0.943097	0.307057	0.296	0.33	1
Birc5	0.946042	0.35798	0.181	0.19	1
Anxa5	0.950942	0.297266	0.111	0.117	1
Slbp	0.951434	0.369389	0.306	0.333	1
Calu	0.951813	0.27096	0.194	0.209	1
Strap	0.964651	0.395463	0.33	0.376	1
Rrbp1	0.966588	0.388941	0.28	0.309	1
Psip1	0.971035	0.342379	0.313	0.333	1
Nars	0.978009	0.282308	0.306	0.335	1
Dynll1	0.97878	0.377739	0.543	0.614	1
Snrpe	0.983233	0.39353	0.481	0.568	1
Gfpt1	0.988424	0.34166	0.128	0.136	1
Ncapg2	0.989293	0.316568	0.148	0.158	1
Lockd	0.989592	0.297497	0.187	0.195	1
Mrpl13	0.991514	0.433355	0.235	0.26	1
Ibtk	0.991855	0.343546	0.2	0.215	1
Cnpy2	0.994426	0.327171	0.222	0.243	1
Ube2e3	0.998344	0.513074	0.183	0.202	1

## Sheet: Fig. 8B
Fig. 8B Quantitative analysis of integrated optical density (IOD) for Lbp, Cd14, Tlr4, Myd88 and NF-κB immunohistochemical (IHC) staining in mice.
Groups	PBS			LPS			LPS＋ Irisin			LPS ＋ ABD-Irisin
	1	2	3	1	2	3	1	2	3	1	2	3
IBP	14899.8	22092	11171.5	42998.9	50468.5	44394.2	26470.6	29372.7	28113.7	27486.7	29466.6	28618
CD14	14244.7	12087.6	12443.4	25283.3	27148.4	19606.6	15982.5	15982.5	14438.8	7257.08	4896.63	5483.52
TLR4	1172.65	521.454	441.986	24980.8	14531.3	20471.7	7057.14	6230	6989.31	4112.24	4732.1	6068.14
MYD88	3182.43	4976.41	2624.69	20456.6	20802.8	22234.3	5710.37	6654.25	4585.39	3717.09	3619.2	4327.21
NF-κB	15251.2	19443.3	16444.4	22368.2	31724.6	36972.5	17924.8	17924.8	18842.5	11859	13182.8	12567.3

## Sheet: Fig. S5B-C
Fig. S5B-C Spleen lengths (cm) in mice across different treatment groups.
Groups	Irisin			ABD-Irisin
	1	2	3	1	2	3
NA	0.565	0.626	0.5955	0.565	0.626	0.5955
LPS	0.9455	0.95	0.9365	0.9455	0.95	0.9365
100 μg/kg	0.862	0.9025	0.8445	0.7945	0.8525	0.909
500 μg/kg	0.705	0.8105	0.83	0.745	0.8	0.7665
1000 μg/kg	0.7785	0.802	0.7885	0.802	0.754	0.859

## Sheet: Fig. S8A
Fig. S8A Granulocyte differential gene expression: LPS vs PBS.
genes	p_val	avg_log2FC	pct.1	pct.2	p_val_adj
Btg2	0	-2.13912	0.238	0.608	0
Fos	0	-2.93746	0.094	0.49	0
Ier2	0	-1.68607	0.506	0.782	0
Lipg	3.28911e-287	1.2533	0.361	0.086	9.3891e-283
B2m	2.51061e-279	1.0605	0.874	0.721	7.16679e-275
F630028O10Rik	1.27717e-258	1.1179	0.507	0.21	3.64581e-254
Osm	2.30567e-248	-2.6573	0.306	0.57	6.58176e-244
Cd47	1.3413e-247	0.925046	0.811	0.645	3.82888e-243
Egr1	2.58761e-246	-2.00342	0.002	0.253	7.38658e-242
Wfdc17	5.46649e-233	1.63619	0.379	0.117	1.56046e-228
Trib1	5.53924e-228	-1.78205	0.116	0.396	1.58123e-223
Zfp36	2.55359e-227	-1.57465	0.496	0.723	7.28947e-223
mt-Co1	1.83221e-219	1.22372	0.908	0.774	5.23022e-215
1500015L24Rik	9.81111e-216	0.937684	0.565	0.282	2.80068e-211
Plscr1	1.879e-197	0.962226	0.623	0.358	5.36378e-193
Anxa1	1.65167e-192	0.805617	0.937	0.884	4.71487e-188
Myl6	2.26514e-181	-0.697587	0.839	0.923	6.46606e-177
Wfdc21	3.77372e-176	0.636258	0.94	0.872	1.07725e-171
Il4ra	3.33821e-171	0.703169	0.531	0.255	9.52926e-167
Saa3	6.24357e-169	2.22335	0.123	0.007	1.78229e-164
Gapdh	8.66366e-167	0.893511	0.63	0.448	2.47313e-162
Jun	3.2537e-161	-1.26698	0.095	0.324	9.28801e-157
Nfkbia	5.8107e-161	0.837953	0.702	0.466	1.65872e-156
H3f3a	2.11592e-155	0.511017	0.949	0.911	6.04011e-151
Lyz2	9.90625e-155	0.693947	0.946	0.866	2.82784e-150
Gng5	6.95069e-153	0.771931	0.536	0.299	1.98415e-148
Rhob	2.40368e-148	-1.18446	0.184	0.398	6.86154e-144
Ifitm6	1.48797e-147	0.77126	0.857	0.787	4.24757e-143
H3f3b	7.59399e-145	-0.682053	0.855	0.922	2.16778e-140
Patl2	1.25516e-144	0.707221	0.399	0.179	3.58297e-140
Lcn2	2.96807e-144	0.62723	0.931	0.852	8.47266e-140
Atf4	3.22235e-144	-0.899498	0.331	0.531	9.19851e-140
Gm35769	5.66657e-143	-1.08017	0.256	0.449	1.61758e-138
Lilrb4a	3.72681e-142	0.714436	0.689	0.436	1.06386e-137
Casp4	4.43457e-142	0.602791	0.28	0.093	1.26589e-137
Hdc	4.26513e-141	-1.04444	0.503	0.681	1.21752e-136
Eno1	1.14931e-140	0.569601	0.413	0.192	3.28083e-136
Cstdc5	3.38595e-140	1.92489	0.18	0.039	9.66554e-136
Bcl3	7.93799e-139	0.428399	0.208	0.052	2.26598e-134
Wdr89	1.57198e-135	-1.27112	0.518	0.654	4.48738e-131
Serpinb1a	6.23739e-134	0.839825	0.764	0.66	1.78053e-129
Actg1	2.63528e-132	-0.406445	0.975	0.974	7.52267e-128
Samd9l	5.31267e-131	0.603445	0.312	0.122	1.51656e-126
Laptm5	2.55459e-130	-0.748368	0.65	0.802	7.29232e-126
Steap4	1.26326e-129	0.947633	0.139	0.022	3.60611e-125
Fam20c	9.99666e-129	0.340371	0.126	0.017	2.85365e-124
Gm10800	6.07973e-127	0.447729	0.273	0.485	1.73552e-122
mt-Co2	1.72605e-126	1.00568	0.858	0.742	4.92717e-122
S100a11	1.47265e-122	0.852093	0.643	0.488	4.20383e-118
mt-Atp6	2.14807e-120	1.38454	0.641	0.453	6.13188e-116
Fkbp5	5.31221e-120	0.709644	0.366	0.173	1.51642e-115
Csf2rb	5.55423e-119	0.532835	0.664	0.443	1.58551e-114
Eif1	6.15876e-119	-0.63101	0.713	0.835	1.75808e-114
mt-Nd4	7.25691e-115	1.2581	0.392	0.203	2.07156e-110
Alas1	1.609e-114	0.740202	0.604	0.402	4.59304e-110
Dusp1	2.29163e-114	-1.43405	0.095	0.273	6.54169e-110
Stfa1	1.39005e-108	1.77062	0.181	0.051	3.96804e-104
S100a8	4.93125e-108	0.376336	0.948	0.912	1.40767e-103
Il1r2	8.3392e-106	0.918049	0.689	0.495	2.38051e-101
Dusp6	1.25383e-105	-1.04847	0.13	0.309	3.57918e-101
Prnp	1.26283e-105	0.525092	0.162	0.043	3.60487e-101
Pim1	1.46789e-103	0.395052	0.65	0.438	4.19023e-99
Id2	2.19599e-100	0.844576	0.517	0.329	6.26868e-96
Ncf1	3.00115e-100	-0.565102	0.724	0.838	8.56709e-96
Nkain2	3.89136e-100	-0.699217	0.311	0.476	1.11083e-95
Rpl31	3.52213e-99	0.853151	0.668	0.493	1.00543e-94
mt-Cytb	1.20234e-98	1.1165	0.47	0.282	3.43221e-94
Atp5j	6.39499e-98	0.631915	0.422	0.237	1.82552e-93
G6pdx	8.00688e-98	0.55041	0.478	0.282	2.28564e-93
Klf2	1.34585e-95	-1.16523	0.479	0.595	3.84186e-91
Klf6	4.74327e-95	-0.841988	0.557	0.679	1.35401e-90
Actb	6.47865e-93	-0.335956	0.914	0.979	1.84939e-88
Cd38	2.72877e-92	0.415849	0.155	0.043	7.78955e-88
Asprv1	3.42133e-92	0.860635	0.316	0.151	9.76652e-88
Ddi2	1.61839e-91	0.593631	0.317	0.153	4.61986e-87
Cybb	1.72852e-91	0.567103	0.8	0.672	4.93424e-87
Gm10801	2.43583e-91	0.465248	0.113	0.276	6.95331e-87
Klf13	1.81032e-90	0.548821	0.517	0.323	5.16775e-86
Ifitm1	2.22067e-90	1.28117	0.29	0.137	6.33913e-86
Coro1a	8.71864e-90	-0.437879	0.796	0.914	2.48882e-85
Atp6v0b	9.00123e-90	-0.70057	0.519	0.637	2.56949e-85
Gnb2	1.54531e-89	-0.49341	0.738	0.845	4.41126e-85
Cep85l	2.04777e-89	-0.70062	0.328	0.481	5.84557e-85
Spata13	2.09166e-88	0.522444	0.296	0.137	5.97086e-84
App	2.39284e-87	0.507618	0.533	0.341	6.83061e-83
Fau	1.4911e-86	-0.421138	0.862	0.933	4.25649e-82
Rplp2	4.53309e-86	-0.714562	0.768	0.837	1.29402e-81
Gm40645	6.84116e-86	0.340063	0.136	0.035	1.95288e-81
Prkcd	2.27694e-84	-0.679812	0.505	0.628	6.49975e-80
Plaur	1.478e-83	-0.909037	0.451	0.574	4.2191e-79
Tkt	3.18656e-83	-0.47737	0.768	0.848	9.09637e-79
Antxr2	9.03308e-82	0.352259	0.26	0.113	2.57858e-77
Eif4ebp1	3.02784e-81	0.389037	0.263	0.119	8.64326e-77
Stfa3	1.85947e-80	1.73454	0.133	0.037	5.30804e-76
Fth1	1.11567e-79	1.07167	0.781	0.641	3.1848e-75
Vim	1.2932e-79	0.599782	0.63	0.503	3.69155e-75
Sema6b	2.65958e-79	0.29286	0.107	0.023	7.59205e-75
Itm2b	1.56548e-78	0.501553	0.875	0.817	4.46883e-74
Csf2ra	2.09611e-78	0.379969	0.253	0.112	5.98356e-74
Mapk3	1.15913e-77	-0.664431	0.586	0.692	3.30886e-73
Slc17a9	1.08207e-76	-0.636218	0.187	0.336	3.08887e-72
Upp1	1.45151e-76	0.366899	0.185	0.067	4.14348e-72
Ubc	1.71777e-76	-0.717495	0.379	0.511	4.90355e-72
Mcam	1.04797e-75	0.308463	0.119	0.03	2.99153e-71
Calm1	2.02047e-75	0.513967	0.836	0.752	5.76764e-71
Cdkn2d	2.17391e-75	0.525023	0.697	0.528	6.20565e-71
Ftl1-ps1	1.09351e-74	-0.649217	0.308	0.444	3.12154e-70
Aldoa	3.82382e-74	0.494611	0.559	0.403	1.09155e-69
Stfa2	3.55039e-73	1.2644	0.11	0.027	1.01349e-68
Pram1	3.72007e-73	0.469771	0.564	0.387	1.06193e-68
Il13ra1	3.93845e-73	0.369242	0.16	0.054	1.12427e-68
Degs1	4.11755e-72	-0.551882	0.585	0.691	1.1754e-67
Lamtor4	4.31937e-72	-0.646384	0.513	0.62	1.23301e-67
Apobec3	7.4229e-72	0.531051	0.263	0.13	2.11894e-67
Gadd45a	9.42322e-72	-0.815328	0.299	0.455	2.68995e-67
Junb	1.0415e-71	-1.14186	0.289	0.431	2.97307e-67
Kri1	1.18597e-71	0.409322	0.356	0.198	3.38546e-67
G0s2	4.11959e-71	-1.05512	0.251	0.387	1.17598e-66
Slc2a1	2.58138e-70	0.393748	0.123	0.035	7.3688e-66
Dgkb	6.93062e-70	-0.432124	0.103	0.236	1.97842e-65
Ckap4	2.0872e-69	-0.582657	0.697	0.777	5.95813e-65
Mvp	2.18176e-69	0.295494	0.209	0.088	6.22807e-65
Slfn1	3.59207e-69	0.497853	0.458	0.286	1.02539e-64
Flna	2.57868e-68	-0.502267	0.664	0.766	7.36109e-64
Tbc1d2	9.48271e-68	0.315193	0.213	0.09	2.70693e-63
Trim30a	1.18396e-67	0.485086	0.336	0.184	3.37973e-63
Grk2	1.71865e-67	-0.58656	0.503	0.613	4.90606e-63
Igsf6	4.62186e-66	0.511101	0.365	0.212	1.31936e-61
Btg1	1.27301e-65	-0.851925	0.237	0.377	3.63394e-61
Samsn1	1.39451e-65	0.380261	0.504	0.329	3.98078e-61
Chchd2	1.78703e-65	-0.472429	0.639	0.723	5.10126e-61
mt-Nd5	5.76772e-65	0.50267	0.188	0.081	1.64645e-60
Stfa2l1	1.01655e-64	0.903401	0.219	0.1	2.90186e-60
Itgb2	3.68064e-64	0.456602	0.67	0.539	1.05068e-59
Hist1h1c	5.03017e-64	-1.06921	0.264	0.399	1.43591e-59
Ucp2	7.57389e-64	0.347683	0.408	0.251	2.16204e-59
Acadl	2.35021e-63	0.597482	0.414	0.259	6.70891e-59
Neu1	1.16179e-62	-0.629195	0.263	0.392	3.31644e-58
Gyg	1.226e-62	0.430245	0.41	0.253	3.49975e-58
Snapc5	7.74012e-62	0.252236	0.222	0.102	2.20949e-57
Flii	1.57951e-61	0.259559	0.271	0.138	4.50888e-57
Rnf149	1.93409e-61	0.257135	0.189	0.08	5.52107e-57
Plp2	2.0103e-61	0.269047	0.452	0.279	5.73859e-57
Ptpn1	3.0808e-61	0.495831	0.507	0.344	8.79447e-57
Lrg1	6.07099e-61	0.427228	0.775	0.747	1.73302e-56
Tyrobp	1.06977e-60	0.453731	0.77	0.726	3.05376e-56
Cxcl2	1.99352e-59	-1.41474	0.053	0.157	5.69069e-55
Cstdc4	2.21145e-59	1.60512	0.207	0.1	6.31282e-55
Fam107b	1.39799e-58	-0.483658	0.483	0.597	3.99071e-54
Thbs1	3.47168e-58	-0.785909	0.022	0.109	9.91025e-54
Ampd3	3.81549e-58	0.366335	0.227	0.109	1.08917e-53
Ifnar2	1.30151e-57	0.347784	0.311	0.175	3.7153e-53
Nr4a1	2.06258e-57	-0.646657	0.033	0.126	5.88784e-53
Cmah	7.60088e-57	0.390991	0.285	0.154	2.16975e-52
Pi16	8.98951e-57	-0.680189	0.486	0.581	2.56614e-52
Ier5	1.39416e-56	-0.864358	0.259	0.385	3.97977e-52
Ifitm3	1.46211e-56	0.473087	0.659	0.545	4.17373e-52
Lilr4b	1.88723e-56	0.310622	0.642	0.464	5.38727e-52
9530068E07Rik	2.73164e-56	-0.604241	0.411	0.512	7.79774e-52
Rps14	5.94938e-56	-0.577013	0.703	0.79	1.69831e-51
Rgs2	7.08755e-56	-0.844955	0.391	0.511	2.02321e-51
S100a9	9.12929e-56	0.256314	0.937	0.904	2.60605e-51
Hmgn2	2.86311e-55	0.566527	0.759	0.64	8.17304e-51
Atp11a	6.112e-55	0.383784	0.218	0.107	1.74473e-50
Ceacam10	8.12723e-55	0.339214	0.281	0.149	2.32e-50
Fbxl5	5.37011e-54	0.428619	0.679	0.526	1.53295e-49
Cpd	8.62354e-54	0.379198	0.449	0.294	2.46168e-49
Lasp1	1.19041e-53	-0.587773	0.562	0.638	3.39813e-49
Cap1	1.52776e-53	0.307969	0.365	0.22	4.36114e-49
Gpcpd1	2.53866e-53	0.460603	0.314	0.183	7.24685e-49
Cebpe	3.05226e-53	-0.62735	0.305	0.418	8.71298e-49
St3gal5	6.77949e-53	-0.713061	0.37	0.481	1.93527e-48
Malat1	9.15858e-53	-0.472199	0.661	0.773	2.61441e-48
Pilra	1.19895e-52	0.311549	0.475	0.311	3.42252e-48
Gnas	2.53463e-52	0.444331	0.384	0.246	7.23536e-48
Rdh12	2.71873e-52	0.378663	0.281	0.155	7.76089e-48
Ifitm2	3.51997e-52	0.376009	0.609	0.461	1.00481e-47
Max	5.08329e-52	-0.717171	0.459	0.555	1.45108e-47
Mbd2	5.93812e-52	0.531784	0.496	0.342	1.6951e-47
Arpc3	6.43514e-52	-0.353614	0.744	0.83	1.83698e-47
Sod2	8.18429e-52	1.03065	0.224	0.12	2.33629e-47
Arpc1b	9.56332e-52	0.34939	0.822	0.77	2.72995e-47
mt-Nd1	1.32865e-51	0.976331	0.413	0.28	3.79277e-47
Asnsd1	1.73626e-51	0.411934	0.38	0.238	4.95633e-47
Rac2	3.65355e-51	0.369462	0.752	0.711	1.04294e-46
Psmd13	3.90441e-51	-0.572434	0.331	0.435	1.11455e-46
Slc31a2	1.01199e-50	0.315134	0.237	0.121	2.88882e-46
Prok2	1.19838e-50	0.680158	0.221	0.114	3.42088e-46
Tet2	1.5401e-50	0.293388	0.156	0.067	4.39637e-46
Slc16a6	2.26474e-50	0.377632	0.283	0.163	6.46492e-46
Socs3	2.94031e-50	0.348906	0.185	0.085	8.3934e-46
Rpl23	4.2672e-50	0.54074	0.668	0.546	1.21811e-45
Srsf5	1.30311e-49	-0.486984	0.571	0.656	3.71986e-45
Cxcr4	1.3136e-49	-0.570268	0.141	0.249	3.74981e-45
Pten	1.86382e-49	0.354399	0.482	0.33	5.32047e-45
Gnai2	2.9383e-49	0.41873	0.754	0.787	8.38767e-45
Hmg20a	3.19342e-49	-0.447724	0.146	0.255	9.11593e-45
Ube2d3	2.08848e-48	0.446151	0.691	0.558	5.96178e-44
Gm21738	3.9594e-48	0.301999	0.047	0.137	1.13025e-43
Rpl10	4.92933e-48	0.300842	0.439	0.291	1.40713e-43
Wdr26	7.72247e-48	0.389174	0.586	0.45	2.20446e-43
AC154200.1	9.01067e-48	-0.385355	0.176	0.287	2.57219e-43
Twf2	5.01535e-47	-0.552726	0.432	0.521	1.43168e-42
Snrpb	2.62763e-46	-0.596034	0.287	0.381	7.50083e-42
Sri	2.84158e-46	0.381657	0.649	0.523	8.11158e-42
Xdh	8.50281e-46	0.338392	0.486	0.336	2.42721e-41
Mgam	9.70078e-46	0.296369	0.273	0.153	2.76918e-41
Nt5c3	1.45493e-45	0.408117	0.423	0.285	4.15325e-41
Aldh2	3.73413e-45	0.39961	0.749	0.705	1.06594e-40
Dnajb9	5.48066e-45	-0.457437	0.041	0.121	1.56451e-40
Gclm	8.64009e-45	0.388917	0.26	0.15	2.4664e-40
Dach1	1.90526e-44	0.452596	0.311	0.191	5.43875e-40
Klf3	3.26267e-44	0.363285	0.22	0.119	9.3136e-40
Arap3	5.30424e-44	-0.629837	0.343	0.443	1.51415e-39
Cntrl	7.69487e-44	0.444653	0.349	0.23	2.19658e-39
Nfkbiz	1.20322e-43	-0.676243	0.133	0.234	3.43473e-39
Mtmr3	1.85879e-43	0.314409	0.405	0.268	5.30609e-39
Picalm	1.95913e-43	0.362863	0.561	0.415	5.59254e-39
Oaz1	3.68018e-43	-0.288822	0.754	0.809	1.05054e-38
Prelid1	4.70828e-43	0.383303	0.59	0.459	1.34403e-38
Basp1	8.91672e-43	0.275586	0.101	0.036	2.54537e-38
Arpc4	2.60726e-42	-0.40419	0.577	0.655	7.44268e-38
Rbm38	3.82229e-42	-0.60393	0.285	0.382	1.09111e-37
Crip1	7.82494e-42	-0.410893	0.044	0.125	2.23371e-37
Snx18	7.86064e-42	0.29459	0.372	0.239	2.2439e-37
Ubp1	7.93089e-42	0.296663	0.293	0.176	2.26395e-37
mt-Nd2	9.31866e-42	0.635613	0.192	0.102	2.6601e-37
Tpm3-rs7	1.5456e-41	-0.423382	0.284	0.381	4.41206e-37
Spi1	2.79624e-41	0.343015	0.58	0.456	7.98216e-37
Taldo1	5.19791e-41	-0.290012	0.783	0.892	1.4838e-36
H2afz	6.23502e-41	0.788969	0.758	0.661	1.77985e-36
Bst1	7.12488e-41	0.442639	0.365	0.241	2.03387e-36
Rplp1	9.87107e-41	-0.62717	0.678	0.754	2.8178e-36
Fam217b	1.17559e-40	0.260318	0.243	0.136	3.35584e-36
Cops9	1.86064e-40	-0.381542	0.471	0.553	5.31137e-36
Trak2	2.2032e-40	0.416756	0.393	0.264	6.28927e-36
Nr3c1	2.26531e-40	0.335497	0.329	0.209	6.46657e-36
Raf1	2.87089e-40	-0.521602	0.307	0.409	8.19525e-36
Gm14164	7.01021e-40	-0.565366	0.308	0.396	2.00113e-35
Lmnb1	9.93625e-40	-0.555556	0.47	0.555	2.8364e-35
Svil	1.82565e-39	0.276539	0.376	0.247	5.21149e-35
Ctsd	3.05551e-39	-0.537049	0.633	0.702	8.72227e-35
Wipi1	4.53793e-39	0.432301	0.32	0.209	1.2954e-34
Dazap2	1.60889e-38	-0.3658	0.754	0.81	4.59272e-34
Pnrc1	2.073e-38	-0.48707	0.252	0.351	5.91759e-34
Usp50	2.34226e-38	-0.412537	0.087	0.173	6.68622e-34
Gpx1	2.52124e-38	-0.280596	0.845	0.89	7.19712e-34
Resf1	2.59272e-38	0.300157	0.271	0.164	7.40117e-34
Kmt2e	2.62788e-38	0.319017	0.328	0.215	7.50154e-34
Hsd17b4	6.58268e-38	-0.567268	0.318	0.401	1.87909e-33
Tnfsf14	1.32936e-37	0.348413	0.143	0.067	3.79479e-33
Klf7	2.16319e-37	0.316759	0.357	0.237	6.17504e-33
Sla	2.53824e-37	0.415614	0.54	0.403	7.24567e-33
Mrgpra2b	2.69985e-37	0.268645	0.288	0.177	7.707e-33
Pstpip1	5.3746e-37	-0.561942	0.343	0.424	1.53423e-32
Map1lc3b	1.1563e-36	0.252478	0.512	0.37	3.30079e-32
Tnfaip8	1.61773e-36	-0.573732	0.306	0.396	4.61797e-32
Zyx	3.89768e-36	0.253427	0.53	0.392	1.11263e-31
Lpcat2	6.00502e-36	0.322096	0.297	0.184	1.71419e-31
Tap2	6.74423e-36	-0.548589	0.242	0.332	1.92521e-31
Myl12a	1.03808e-35	0.335259	0.527	0.411	2.96329e-31
Hdgf	1.90569e-35	-0.599882	0.287	0.372	5.43998e-31
Diaph2	2.12443e-35	0.26465	0.179	0.096	6.06439e-31
Tsc22d4	3.26058e-35	-0.452203	0.538	0.604	9.30764e-31
Hck	4.23625e-35	0.290271	0.632	0.506	1.20928e-30
Ap3s1	6.74932e-35	0.372003	0.486	0.365	1.92666e-30
Xbp1	1.29731e-34	0.29454	0.387	0.267	3.70331e-30
Fpr1	1.53872e-34	0.387343	0.379	0.263	4.39243e-30
Map2k1	2.07161e-34	0.288884	0.292	0.183	5.91361e-30
Cox6b1	2.42777e-34	-0.430002	0.565	0.616	6.9303e-30
Slc27a4	2.80774e-34	-0.619081	0.245	0.328	8.01497e-30
Grk6	2.96757e-34	0.292915	0.49	0.367	8.47123e-30
Cox8a	4.2959e-34	0.352367	0.527	0.408	1.22631e-29
Cd33	4.54474e-34	0.259813	0.529	0.389	1.29734e-29
Akirin1	5.023e-34	0.349365	0.325	0.212	1.43387e-29
Rassf3	6.03957e-34	-0.61511	0.317	0.406	1.72406e-29
Cox4i1	8.28709e-34	-0.347312	0.667	0.706	2.36563e-29
Cox17	1.10139e-33	-0.348179	0.496	0.565	3.14403e-29
Retnlg	1.12191e-33	-0.426083	0.594	0.748	3.2026e-29
Slco4c1	1.14789e-33	0.274038	0.237	0.14	3.27678e-29
Azin1	2.40507e-33	0.31021	0.448	0.322	6.86553e-29
Chil1	2.85387e-33	0.369746	0.573	0.452	8.14666e-29
Itgal	3.96511e-33	-0.523525	0.401	0.474	1.13188e-28
Tmbim6	4.09656e-33	-0.377862	0.614	0.668	1.1694e-28
Rps6	4.22477e-33	0.420605	0.713	0.617	1.206e-28
Rps25	4.25513e-33	0.493431	0.592	0.485	1.21467e-28
Mpp1	6.10193e-33	0.269913	0.339	0.226	1.74186e-28
Rsrp1	1.11911e-32	-0.285059	0.753	0.796	3.1946e-28
Rbfa	1.44352e-32	-0.525114	0.281	0.364	4.12068e-28
Ifngr1	2.28837e-32	0.39723	0.354	0.246	6.53239e-28
Ndufa2	7.49486e-32	-0.377822	0.436	0.506	2.13948e-27
Atp6ap1	9.14186e-32	-0.536683	0.442	0.511	2.60963e-27
Xpa	1.04944e-31	0.269058	0.164	0.088	2.99574e-27
Rpl26	1.1265e-31	0.387481	0.613	0.502	3.2157e-27
Pirb	1.26397e-31	0.416017	0.679	0.63	3.60813e-27
Snhg8	2.05502e-31	-0.369917	0.148	0.232	5.86625e-27
Cotl1	2.11862e-31	-0.29883	0.717	0.83	6.0478e-27
Pde2a	2.813e-31	-0.485515	0.395	0.461	8.02998e-27
Ldlrap1	2.8917e-31	-0.484514	0.135	0.214	8.25466e-27
Prkar1a	2.90141e-31	-0.42207	0.48	0.537	8.28235e-27
Ube2s	5.89144e-31	-0.474714	0.293	0.376	1.68177e-26
Cd177	9.56395e-31	0.358865	0.687	0.674	2.73012e-26
Rpl28	9.69288e-31	0.462298	0.542	0.452	2.76693e-26
Ceacam1	1.4087e-30	0.366154	0.435	0.322	4.02127e-26
Fpr2	2.29103e-30	0.421533	0.681	0.604	6.53998e-26
Baz1a	3.29186e-30	0.329688	0.534	0.43	9.39695e-26
Slc25a5	4.86833e-30	0.365326	0.413	0.29	1.38971e-25
Gda	5.90092e-30	0.326791	0.825	0.81	1.68448e-25
Rab6a	7.73221e-30	0.322457	0.491	0.369	2.20724e-25
Smpdl3a	8.329e-30	0.363528	0.403	0.291	2.3776e-25
Pfkfb3	1.15199e-29	0.291331	0.194	0.113	3.28846e-25
Birc3	1.49554e-29	0.279884	0.265	0.169	4.26917e-25
Zfand5	2.09388e-29	0.300193	0.351	0.244	5.97719e-25
Pqlc1	2.45573e-29	-0.464358	0.188	0.27	7.01013e-25
Copz1	2.53335e-29	-0.511443	0.381	0.444	7.23169e-25
Itgb2l	3.49898e-29	0.410722	0.572	0.479	9.98818e-25
Rbm3	3.7296e-29	0.428414	0.478	0.391	1.06465e-24
Atp5c1	4.65156e-29	0.330485	0.331	0.227	1.32783e-24
Selenon	1.1093e-28	-0.792485	0.107	0.179	3.16661e-24
Dlgap1	1.66858e-28	-0.397576	0.045	0.107	4.76313e-24
Tecpr2	1.68046e-28	-0.341963	0.168	0.245	4.79704e-24
Lyst	1.78471e-28	0.293195	0.379	0.267	5.09463e-24
Rpsa	2.76605e-28	-0.477454	0.597	0.672	7.89597e-24
Malsu1	3.56652e-28	0.334777	0.152	0.084	1.0181e-23
B4galt6	4.05814e-28	0.2621	0.269	0.174	1.15844e-23
Fyb	4.60217e-28	0.374799	0.465	0.349	1.31374e-23
Nup210l	5.51083e-28	-0.455933	0.301	0.378	1.57312e-23
Pomp	7.4318e-28	-0.388528	0.308	0.381	2.12148e-23
Rab10	1.26807e-27	0.283756	0.283	0.189	3.61984e-23
Rap2c	1.55048e-27	0.350347	0.399	0.287	4.42599e-23
mt-Co3	4.16569e-27	0.469625	0.733	0.646	1.18914e-22
Cemip2	4.47902e-27	0.267214	0.239	0.153	1.27858e-22
Ncf4	5.23747e-27	0.292837	0.652	0.553	1.49509e-22
Gca	8.97426e-27	0.561005	0.432	0.326	2.56179e-22
Rpl4	9.54416e-27	0.500933	0.67	0.566	2.72448e-22
Rpl27a	1.56517e-26	-0.362708	0.571	0.633	4.46793e-22
Nsmce2	1.66829e-26	0.254629	0.145	0.08	4.76229e-22
Atg101	1.86703e-26	-0.517194	0.289	0.358	5.32963e-22
Rtn4	2.50258e-26	0.303384	0.399	0.291	7.14388e-22
Eif4g3	3.03507e-26	0.261354	0.279	0.188	8.6639e-22
Rpl37a	4.31647e-26	-0.325818	0.737	0.77	1.23218e-21
Cd44	5.70345e-26	-0.421175	0.602	0.65	1.62811e-21
Tma7	6.45716e-26	0.356205	0.508	0.404	1.84326e-21
Sh3bp5	7.54394e-26	-0.493275	0.335	0.403	2.15349e-21
Ehd1	9.63332e-26	-0.504793	0.349	0.413	2.74993e-21
Npepps	1.10028e-25	0.264198	0.51	0.409	3.14085e-21
Syngr2	1.19391e-25	-0.37044	0.381	0.444	3.40813e-21
Hmgb2	1.35697e-25	0.364659	0.967	0.937	3.87361e-21
Ccdc88c	1.44995e-25	-0.563781	0.255	0.326	4.13902e-21
Rpl15	1.45472e-25	0.290474	0.416	0.313	4.15266e-21
Atp6v1a	2.22435e-25	0.32563	0.488	0.374	6.34963e-21
Pbxip1	6.97933e-25	-0.543702	0.405	0.47	1.99232e-20
Prrc2a	7.59955e-25	-0.331801	0.118	0.187	2.16937e-20
Rac1	1.05836e-24	0.291229	0.636	0.529	3.0212e-20
Mpc1	1.20053e-24	0.265095	0.352	0.253	3.42702e-20
Ly6c2	1.21251e-24	0.259804	0.744	0.67	3.46124e-20
Ryr3	1.6694e-24	-0.310088	0.073	0.135	4.76546e-20
Usf2	1.83152e-24	-0.357509	0.315	0.382	5.22825e-20
Lta4h	2.36127e-24	0.545064	0.571	0.515	6.74048e-20
Sun2	2.60621e-24	-0.304987	0.657	0.714	7.43967e-20
Rpl39	2.9649e-24	0.621228	0.629	0.542	8.4636e-20
Zcrb1	5.23445e-24	0.368324	0.264	0.179	1.49423e-19
Clec12a	5.61907e-24	-0.322302	0.598	0.632	1.60402e-19
Aqp9	6.09568e-24	-0.523395	0.064	0.123	1.74007e-19
Sat1	7.12975e-24	-0.421244	0.684	0.725	2.03526e-19
F10	9.33063e-24	0.253383	0.125	0.068	2.66352e-19
Emd	1.64508e-23	-0.272839	0.278	0.35	4.69604e-19
Arf4	1.68714e-23	-0.280639	0.225	0.299	4.81611e-19
Rpl6	2.08024e-23	0.314612	0.548	0.453	5.93827e-19
Smarcd2	2.12931e-23	-0.399957	0.262	0.33	6.07834e-19
Rpl35	2.36434e-23	0.285531	0.359	0.266	6.74923e-19
Psmb4	2.87746e-23	-0.351176	0.432	0.479	8.214e-19
Nfe2	4.14722e-23	-0.380873	0.483	0.539	1.18386e-18
Rpl17	4.73067e-23	0.308954	0.745	0.677	1.35042e-18
Hcls1	6.06e-23	-0.336098	0.617	0.671	1.72989e-18
Col4a3bp	6.51965e-23	0.278816	0.258	0.174	1.8611e-18
Galns	8.02522e-23	-0.484601	0.251	0.313	2.29088e-18
Mafg	1.25168e-22	-0.491578	0.512	0.56	3.57305e-18
Aamp	1.54582e-22	-0.390723	0.187	0.258	4.41269e-18
Rps24	1.89932e-22	-0.334085	0.653	0.708	5.42179e-18
Snrnp70	2.10142e-22	-0.396169	0.425	0.483	5.99871e-18
Anxa2	2.53099e-22	-0.290478	0.772	0.855	7.22496e-18
Msn	5.06253e-22	-0.360918	0.526	0.577	1.44515e-17
Vamp5	1.02788e-21	-0.443531	0.232	0.296	2.93418e-17
Ccnd3	1.04091e-21	-0.279926	0.635	0.702	2.97139e-17
Dgat1	1.07617e-21	-0.412524	0.494	0.543	3.07204e-17
Fam162a	1.3281e-21	0.272517	0.136	0.079	3.79118e-17
Hspa5	1.5777e-21	-0.366356	0.394	0.455	4.50371e-17
Gm10076	2.34821e-21	-0.277537	0.222	0.287	6.7032e-17
Itm2c	3.58643e-21	-0.713776	0.069	0.125	1.02378e-16
Mcrip1	4.26044e-21	-0.331783	0.13	0.195	1.21619e-16
Rpl9-ps6	4.51917e-21	-0.265611	0.461	0.505	1.29004e-16
Scp2	5.15908e-21	0.296129	0.537	0.453	1.47271e-16
Cdca7	7.87754e-21	-0.312862	0.174	0.241	2.24872e-16
Rpl8	9.31713e-21	-0.436802	0.565	0.615	2.65967e-16
Snx3	1.03325e-20	0.307506	0.339	0.246	2.94951e-16
Il1b	1.15872e-20	-1.53005	0.1	0.161	3.30769e-16
Atp6v1g1	1.25203e-20	0.311723	0.627	0.534	3.57405e-16
R3hdm4	1.61976e-20	-0.433073	0.484	0.53	4.62377e-16
Rasgrp2	2.25233e-20	-0.446047	0.332	0.384	6.42949e-16
Rpl11	2.26322e-20	0.250686	0.645	0.544	6.46057e-16
Trappc4	2.63183e-20	-0.360035	0.323	0.384	7.51283e-16
Rpia	3.43614e-20	-0.270545	0.212	0.278	9.8088e-16
Aagab	3.48974e-20	-0.311862	0.122	0.184	9.96182e-16
Tmed3	3.88733e-20	-0.379974	0.301	0.363	1.10968e-15
Ppp1r18	4.29731e-20	-0.32957	0.625	0.651	1.22671e-15
Wdr5	6.47251e-20	-0.387349	0.248	0.31	1.84764e-15
Tmem50a	7.68019e-20	-0.289138	0.587	0.621	2.19239e-15
Ddx17	9.0232e-20	-0.260445	0.472	0.519	2.57576e-15
Hk2	1.45055e-19	-0.373417	0.163	0.225	4.14073e-15
Atp6v1b2	1.76048e-19	-0.416137	0.468	0.511	5.02545e-15
Larp1b	1.94624e-19	0.336569	0.215	0.148	5.55574e-15
Ndufb7	2.00053e-19	-0.314212	0.48	0.526	5.7107e-15
Aprt	2.41801e-19	-0.34485	0.423	0.475	6.90246e-15
Vdac2	2.49653e-19	-0.286495	0.488	0.527	7.12661e-15
Sugt1	2.51098e-19	0.438376	0.323	0.24	7.16785e-15
Rps27rt	2.72389e-19	-0.25704	0.15	0.211	7.77561e-15
Rap1a	3.33805e-19	0.251539	0.405	0.311	9.5288e-15
Tspan14	3.48535e-19	-0.45566	0.357	0.411	9.94928e-15
Pgd	4.14289e-19	-0.283381	0.728	0.788	1.18263e-14
Polr2g	4.37723e-19	-0.360258	0.184	0.243	1.24952e-14
Mcemp1	6.14774e-19	-0.313696	0.762	0.781	1.75493e-14
Hsp90b1	7.32269e-19	-0.345633	0.397	0.45	2.09034e-14
Mmp9	7.36675e-19	-0.328257	0.594	0.668	2.10291e-14
Ddah1	7.68589e-19	-0.257945	0.139	0.198	2.19402e-14
Ndst1	1.01596e-18	-0.664911	0.227	0.283	2.90016e-14
2410006H16Rik	1.05788e-18	-0.333283	0.121	0.18	3.01983e-14
Ltb	1.58392e-18	-0.568884	0.345	0.393	4.52146e-14
Bud31	1.66658e-18	-0.425786	0.27	0.322	4.75742e-14
Tnrc18	1.83752e-18	-0.342818	0.135	0.195	5.24537e-14
Rogdi	2.1813e-18	-0.501857	0.268	0.316	6.22673e-14
Cox20	3.20494e-18	0.253646	0.14	0.087	9.14882e-14
Sf3b5	4.22735e-18	-0.267779	0.214	0.275	1.20674e-13
Dgkd	4.31491e-18	-0.460172	0.236	0.292	1.23173e-13
Chp1	4.91252e-18	0.274156	0.57	0.474	1.40233e-13
Mid1ip1	5.24758e-18	-0.400215	0.275	0.33	1.49797e-13
Atp5md	5.64349e-18	0.345355	0.378	0.287	1.61099e-13
Gm42418	5.75862e-18	0.344377	0.572	0.504	1.64385e-13
Cebpb	8.5818e-18	-0.56625	0.392	0.442	2.44976e-13
BC031181	9.6576e-18	-0.423183	0.275	0.329	2.75686e-13
Ankrd22	1.00607e-17	-0.40046	0.232	0.289	2.87194e-13
Uqcrh	1.23138e-17	-0.275468	0.521	0.55	3.51509e-13
Jund	1.88309e-17	-0.455774	0.205	0.267	5.37546e-13
Bnip2	2.77407e-17	-0.36008	0.414	0.459	7.91886e-13
Rab1a	3.37785e-17	0.294605	0.443	0.348	9.64241e-13
Capza2	4.23914e-17	0.256368	0.557	0.465	1.2101e-12
Orai1	4.45997e-17	-0.403982	0.181	0.237	1.27314e-12
Atp6v1e1	4.92067e-17	-0.298188	0.47	0.512	1.40465e-12
Atp5f1	4.96224e-17	0.347731	0.636	0.541	1.41652e-12
Pygo2	7.21217e-17	-0.288413	0.089	0.14	2.05879e-12
Cdk17	1.11873e-16	-0.356119	0.134	0.191	3.19353e-12
Med28	1.18701e-16	-0.268878	0.159	0.215	3.38843e-12
Ly6g	1.29084e-16	-0.428816	0.491	0.54	3.68483e-12
Ube2j2	1.29223e-16	-0.375803	0.241	0.296	3.68879e-12
Gpx4	2.32543e-16	-0.349391	0.469	0.504	6.63817e-12
Clec5a	2.38198e-16	0.255416	0.526	0.43	6.79961e-12
Tfdp1	2.43575e-16	0.257269	0.348	0.272	6.95308e-12
Cdc25a	2.58473e-16	-0.270153	0.209	0.271	7.37836e-12
Slfn4	2.73847e-16	0.283017	0.591	0.508	7.81724e-12
Plekhg3	4.51235e-16	-0.286458	0.112	0.165	1.2881e-11
Sema4a	5.41481e-16	-0.420358	0.398	0.438	1.54571e-11
Psap	5.53434e-16	-0.258035	0.757	0.811	1.57983e-11
Cpeb2	6.43472e-16	-0.351063	0.082	0.13	1.83686e-11
Ppp2r5a	6.55206e-16	-0.329665	0.483	0.518	1.87035e-11
Rasa3	8.64542e-16	-0.489519	0.159	0.215	2.46792e-11
Pnp	8.7483e-16	0.358752	0.41	0.328	2.49729e-11
Spc24	1.11279e-15	-0.370678	0.187	0.243	3.17657e-11
Chmp5	1.23784e-15	-0.317735	0.274	0.329	3.53355e-11
Hnrnpm	1.43377e-15	-0.313986	0.438	0.481	4.09285e-11
Snx20	1.4707e-15	-0.524376	0.224	0.274	4.19826e-11
Slc8b1	1.88097e-15	-0.326857	0.116	0.164	5.36942e-11
Grcc10	2.20743e-15	-0.393911	0.356	0.395	6.30134e-11
Romo1	2.65358e-15	-0.390463	0.236	0.285	7.57491e-11
Map11	3.15761e-15	-0.353719	0.281	0.333	9.01373e-11
Uqcrb	3.74942e-15	0.489043	0.405	0.331	1.07031e-10
Ctbp1	4.29382e-15	-0.279354	0.266	0.315	1.22571e-10
Kctd20	4.91869e-15	-0.322966	0.323	0.369	1.40409e-10
Rangap1	5.23264e-15	-0.292002	0.193	0.249	1.49371e-10
Sft2d1	5.90305e-15	-0.347384	0.3	0.347	1.68508e-10
Ppp6c	7.42928e-15	-0.263686	0.167	0.221	2.12076e-10
Selenok	1.0421e-14	-0.314378	0.423	0.458	2.97477e-10
Numa1	1.15479e-14	-0.310078	0.151	0.204	3.29647e-10
Rps17	1.20629e-14	0.456101	0.609	0.538	3.44348e-10
Rab44	1.22072e-14	-0.375184	0.33	0.369	3.48467e-10
Ap2s1	1.42387e-14	-0.371305	0.35	0.389	4.06458e-10
Olr1	1.60932e-14	-0.290828	0.093	0.139	4.59397e-10
Birc5	1.67402e-14	-0.377713	0.242	0.296	4.77864e-10
Notch1	1.82243e-14	-0.396081	0.274	0.325	5.20231e-10
Cdk11b	1.96987e-14	-0.40127	0.416	0.457	5.62318e-10
Cnot1	2.01051e-14	-0.274855	0.253	0.303	5.73919e-10
Atp5g2	2.79959e-14	-0.359306	0.272	0.324	7.9917e-10
Ash1l	3.1004e-14	0.263007	0.151	0.102	8.85041e-10
Ubtf	3.2665e-14	-0.291356	0.185	0.238	9.32454e-10
Apaf1	3.62024e-14	-0.2885	0.262	0.312	1.03343e-09
Lrp1b	3.80609e-14	-0.326738	0.066	0.11	1.08649e-09
Sf3b2	4.05249e-14	-0.27252	0.491	0.525	1.15682e-09
Ppp1r42	4.34092e-14	-0.356749	0.151	0.199	1.23916e-09
Mapk14	4.97504e-14	-0.329193	0.356	0.401	1.42017e-09
Fus	5.23822e-14	-0.299582	0.415	0.459	1.4953e-09
Orm1	6.03633e-14	0.656082	0.329	0.267	1.72313e-09
Acsl1	7.38041e-14	0.269774	0.383	0.308	2.10681e-09
Hsp90ab1	8.24678e-14	-0.496706	0.502	0.534	2.35412e-09
Mlec	1.37774e-13	-0.276587	0.242	0.29	3.9329e-09
Rps29	1.65097e-13	0.287394	0.782	0.721	4.71285e-09
Syne1	1.94386e-13	0.371443	0.518	0.459	5.54895e-09
Pbrm1	2.00042e-13	0.276751	0.31	0.244	5.71041e-09
Josd1	2.04673e-13	-0.267	0.078	0.12	5.84259e-09
U2af1	2.19987e-13	-0.265258	0.325	0.368	6.27976e-09
Rpl18	3.3534e-13	-0.349349	0.591	0.628	9.57262e-09
Psma2	3.85464e-13	0.34045	0.526	0.444	1.10034e-08
Rps5	4.11854e-13	-0.326536	0.503	0.543	1.17568e-08
Dync1h1	4.74156e-13	-0.292229	0.2	0.247	1.35353e-08
Lamp1	5.58568e-13	-0.344177	0.333	0.368	1.59449e-08
Ldlr	6.34142e-13	-0.253977	0.088	0.131	1.81022e-08
Atp5b	7.48013e-13	0.258407	0.447	0.364	2.13528e-08
Tmcc1	7.85939e-13	-0.370301	0.315	0.365	2.24354e-08
Rin2	8.30161e-13	-0.401148	0.091	0.134	2.36978e-08
Atp5j2	9.61568e-13	-0.286388	0.491	0.507	2.74489e-08
Pik3cd	1.06655e-12	-0.39857	0.369	0.407	3.04456e-08
Inpp5d	1.08048e-12	-0.375794	0.234	0.281	3.08433e-08
Ccdc12	1.17375e-12	-0.397604	0.307	0.346	3.3506e-08
Dynll1	1.23426e-12	0.370587	0.442	0.371	3.52331e-08
Cfp	1.24105e-12	-0.470978	0.419	0.446	3.5427e-08
Grb2	1.26915e-12	-0.285446	0.515	0.542	3.62293e-08
Olfml2b	1.35852e-12	-0.409803	0.263	0.301	3.87802e-08
Birc2	1.408e-12	-0.283371	0.117	0.162	4.01928e-08
Ndufb8	1.77432e-12	-0.323007	0.352	0.384	5.06496e-08
Hnrnph1	1.86335e-12	-0.262835	0.336	0.379	5.31912e-08
Rgs14	2.31066e-12	-0.393097	0.201	0.246	6.59602e-08
Neurl3	3.15995e-12	-0.553601	0.199	0.243	9.0204e-08
Ffar2	3.74023e-12	-0.319197	0.256	0.298	1.06769e-07
Trir	5.62057e-12	-0.329838	0.36	0.391	1.60445e-07
Rpl32	6.10736e-12	0.327657	0.575	0.522	1.74341e-07
Ehbp1l1	6.84174e-12	-0.40157	0.297	0.338	1.95304e-07
Mbp	7.03221e-12	-0.338922	0.159	0.205	2.00741e-07
Smim14	8.29607e-12	-0.350049	0.421	0.45	2.3682e-07
Clk1	1.35814e-11	-0.282464	0.345	0.39	3.87695e-07
Arf5	1.84438e-11	-0.333955	0.249	0.29	5.26495e-07
Cdipt	1.97575e-11	-0.368369	0.241	0.281	5.63996e-07
Psmd2	2.09397e-11	-0.268901	0.266	0.305	5.97744e-07
Glrx5	2.50242e-11	-0.300889	0.117	0.159	7.1434e-07
Arhgap27	3.18854e-11	-0.361814	0.162	0.204	9.102e-07
Tmem43	3.35521e-11	-0.374084	0.187	0.228	9.57779e-07
Nme1	3.82088e-11	-0.278791	0.119	0.161	1.09071e-06
mt-Nd3	4.23499e-11	0.314364	0.247	0.19	1.20892e-06
Anp32a	6.41364e-11	-0.318079	0.439	0.459	1.83084e-06
Rbm8a	8.23574e-11	-0.288191	0.334	0.366	2.35097e-06
Cd63	9.95515e-11	-0.342882	0.556	0.587	2.8418e-06
Slc39a7	1.29979e-10	-0.308061	0.134	0.173	3.71038e-06
Marcksl1	1.44405e-10	0.541559	0.385	0.322	4.12218e-06
Erp29	1.56257e-10	-0.324604	0.26	0.298	4.4605e-06
Yeats4	1.78557e-10	-0.283718	0.224	0.264	5.09709e-06
Rassf2	1.89034e-10	-0.290547	0.263	0.302	5.39616e-06
Ikbke	2.08939e-10	0.291619	0.114	0.077	5.96439e-06
Ssbp1	2.10995e-10	0.280219	0.2	0.151	6.02305e-06
Rps10	2.21443e-10	-0.255666	0.568	0.592	6.32132e-06
Usp5	2.67502e-10	-0.333576	0.184	0.22	7.6361e-06
Rps19	2.75369e-10	-0.300516	0.502	0.549	7.86068e-06
Baz1b	3.04619e-10	-0.257226	0.271	0.311	8.69565e-06
Ifrd1	3.18944e-10	-0.377877	0.206	0.248	9.10459e-06
Dnajc7	3.22014e-10	-0.296866	0.246	0.288	9.19222e-06
Pdia6	3.29554e-10	-0.366835	0.161	0.197	9.40746e-06
Kif21b	3.90462e-10	-0.406138	0.247	0.281	1.11461e-05
Cops8	4.26889e-10	-0.263072	0.155	0.194	1.2186e-05
Ifi27	4.43213e-10	-0.379211	0.165	0.206	1.26519e-05
Rpn1	1.11871e-09	-0.270271	0.219	0.256	3.19346e-05
Pcbp1	1.14331e-09	0.301065	0.49	0.429	3.2637e-05
Ppp1cb	1.30526e-09	0.296023	0.492	0.429	3.726e-05
Kmt5c	1.36624e-09	-0.256472	0.122	0.159	3.90008e-05
Timm13	1.50767e-09	-0.251105	0.162	0.198	4.30379e-05
Ltf	1.52602e-09	-0.372439	0.773	0.7	4.35618e-05
Prr13	1.54688e-09	-0.268799	0.666	0.698	4.41574e-05
Atp6v1f	1.54964e-09	-0.250649	0.318	0.349	4.4236e-05
Ncl	1.70254e-09	-0.410351	0.295	0.331	4.86006e-05
Clec4d	2.12036e-09	-0.615355	0.247	0.283	6.05278e-05
Tbc1d10c	2.18344e-09	-0.380729	0.189	0.223	6.23285e-05
Rhou	2.62781e-09	-0.314166	0.289	0.318	7.50134e-05
Cdc42se2	2.74776e-09	-0.304185	0.154	0.191	7.84375e-05
Rgs3	3.14161e-09	-0.394524	0.087	0.12	8.96804e-05
Rps23	3.23582e-09	0.321545	0.771	0.717	9.23699e-05
Psmd4	3.27603e-09	-0.251368	0.259	0.295	9.35174e-05
Brd2	3.5258e-09	-0.395393	0.284	0.314	0.000100647
Arap1	3.5983e-09	-0.360484	0.215	0.251	0.000102717
Cox7b	3.91695e-09	0.310022	0.376	0.31	0.000111813
4933408B17Rik	5.38959e-09	-0.31001	0.071	0.102	0.000153851
Ctdsp2	8.0233e-09	-0.346818	0.272	0.307	0.000229033
Arfgef1	9.32479e-09	0.318792	0.426	0.367	0.000266185
Zfas1	1.19779e-08	-0.289768	0.122	0.156	0.00034192
Sdf2	1.23773e-08	-0.275637	0.204	0.24	0.000353322
Abca7	1.3057e-08	-0.356076	0.341	0.363	0.000372725
Eif5a	1.51106e-08	-0.264213	0.39	0.409	0.000431346
Dbnl	1.6836e-08	-0.250833	0.408	0.431	0.000480601
Ccdc88b	1.91569e-08	-0.367938	0.277	0.303	0.000546853
Triobp	2.16333e-08	-0.306968	0.143	0.176	0.000617546
Vps35	2.65717e-08	0.286585	0.289	0.236	0.000758516
Tex261	2.71085e-08	-0.271882	0.173	0.207	0.000773839
Hip1r	2.82494e-08	-0.318692	0.182	0.215	0.000806406
Hhex	3.35029e-08	-0.25218	0.14	0.174	0.000956375
Uap1l1	3.43088e-08	-0.257356	0.091	0.122	0.000979378
Lamtor2	4.26822e-08	-0.283623	0.321	0.348	0.00121841
Map4k2	4.72585e-08	-0.364839	0.336	0.356	0.00134904
Pithd1	4.932e-08	-0.260183	0.088	0.119	0.00140789
Eif3k	5.52587e-08	-0.281734	0.4	0.414	0.00157741
Cct7	7.03803e-08	-0.270117	0.303	0.326	0.00200907
Cdk9	7.79195e-08	-0.302113	0.316	0.343	0.00222429
Phf5a	8.97286e-08	-0.258386	0.187	0.217	0.00256139
Ms4a3	9.16656e-08	0.449021	0.271	0.229	0.00261669
Fgl2	1.19149e-07	-0.74992	0.099	0.129	0.00340123
Psma1	1.53452e-07	0.258436	0.349	0.291	0.00438044
Bak1	1.59644e-07	-0.265937	0.161	0.191	0.00455718
Glipr2	1.85759e-07	-0.290405	0.557	0.561	0.00530269
Nbeal2	2.00541e-07	-0.373516	0.219	0.244	0.00572463
Sdf4	2.26657e-07	-0.298118	0.319	0.341	0.00647015
Bcap31	2.41926e-07	-0.292952	0.242	0.267	0.00690603
Rfc2	2.6215e-07	-0.332253	0.197	0.226	0.00748334
Tmem164	3.20891e-07	-0.284767	0.229	0.259	0.00916015
D8Ertd738e	3.56692e-07	-0.325915	0.251	0.274	0.0101821
BC005624	4.2209e-07	-0.335315	0.185	0.216	0.012049
Ogfr	4.34804e-07	-0.277918	0.129	0.159	0.0124119
Eif2s3y	4.44613e-07	-0.269434	0.193	0.227	0.0126919
Adap1	6.56903e-07	-0.264079	0.115	0.143	0.018752
Psmd8	8.39773e-07	-0.273319	0.25	0.277	0.0239722
Dlst	8.69429e-07	-0.299466	0.295	0.318	0.0248187
Frg1	1.28429e-06	-0.253731	0.26	0.286	0.0366614
Creg1	1.37006e-06	-0.310377	0.24	0.268	0.0391096
Ccno	1.6817e-06	-0.275897	0.105	0.132	0.0480058
Ccm2	1.75114e-06	-0.303211	0.205	0.235	0.0499881
Satb1	1.77227e-06	-0.33126	0.196	0.223	0.0505911
Ptpn18	1.79481e-06	-0.283806	0.213	0.239	0.0512345
Eif4a2	1.82182e-06	-0.265074	0.267	0.292	0.0520056
Brk1	2.42593e-06	-0.250998	0.376	0.392	0.0692507
Dnajc14	2.68601e-06	-0.265105	0.198	0.224	0.0766748
Tubb4b	2.84601e-06	0.406823	0.406	0.355	0.0812422
Trf	3.75245e-06	-0.309177	0.089	0.114	0.107117
Paip2	3.76263e-06	-0.291896	0.261	0.283	0.107408
Lypla2	4.16119e-06	-0.316298	0.236	0.259	0.118785
Lrch4	4.51838e-06	-0.305419	0.215	0.238	0.128982
Plekhm1	5.35456e-06	-0.259187	0.121	0.146	0.152851
Myo1f	5.78083e-06	-0.276191	0.565	0.562	0.16502
Celf2	7.83372e-06	-0.264264	0.479	0.49	0.223621
Prex1	1.0045e-05	-0.385207	0.208	0.23	0.286745
Trim12c	1.07929e-05	-0.31786	0.257	0.282	0.308094
Rbbp7	1.15967e-05	0.281612	0.206	0.172	0.33104
Cmtm7	1.26731e-05	-0.297875	0.36	0.37	0.361765
Inpp5k	1.34892e-05	-0.32585	0.157	0.181	0.385063
Samhd1	1.39005e-05	-0.353382	0.484	0.496	0.396805
Cdc42ep3	1.97784e-05	-0.337706	0.279	0.297	0.564593
Tmem50b	2.2842e-05	-0.255018	0.255	0.275	0.652048
Mical1	2.31549e-05	-0.336426	0.218	0.239	0.660979
Fcnb	2.63472e-05	0.369841	0.325	0.299	0.752108
Vps37c	2.95174e-05	-0.274114	0.15	0.172	0.842604
Cox7a2l	4.16239e-05	-0.309897	0.433	0.433	1
Tmem40	4.66713e-05	-0.344645	0.236	0.253	1
Irf1	4.89412e-05	-0.28091	0.18	0.204	1
Gas5	6.4023e-05	-0.257183	0.272	0.292	1
Rchy1	7.04446e-05	-0.284135	0.258	0.277	1
Ndfip1	7.4098e-05	-0.257188	0.379	0.388	1
Klra2	8.6593e-05	-0.401822	0.127	0.149	1
Sqstm1	0.000106643	-0.330003	0.326	0.336	1
Ipcef1	0.00012606	-0.286284	0.223	0.244	1
Cd84	0.000130472	-0.297972	0.214	0.235	1
Dhdds	0.000135387	-0.279169	0.186	0.206	1
Unc13d	0.000153392	-0.298528	0.239	0.255	1
Ndc80	0.000154757	0.269207	0.158	0.132	1
Hexa	0.000176283	-0.281711	0.375	0.379	1
Sgta	0.000185144	-0.270249	0.126	0.147	1
Hexim1	0.0002343	-0.256556	0.167	0.189	1
Dgkh	0.000245522	-0.275388	0.094	0.113	1
Wdfy2	0.00025205	-0.26399	0.138	0.158	1
Stk10	0.000299934	-0.360671	0.303	0.308	1
Tmem160	0.000342966	-0.373144	0.201	0.215	1
Stx4a	0.000357717	-0.251694	0.152	0.172	1
Lin28a	0.00036858	-0.275133	0.152	0.169	1
Oas3	0.000381046	-0.407292	0.113	0.13	1
Plin3	0.000403276	-0.312807	0.289	0.297	1
Mppe1	0.000425507	-0.290867	0.231	0.241	1
Borcs6	0.000453567	-0.293263	0.168	0.186	1
Snrk	0.000511395	-0.262169	0.239	0.255	1
Rinl	0.000515115	-0.255684	0.317	0.328	1
Map2k3	0.000548405	-0.28759	0.282	0.295	1
Por	0.000554518	-0.284778	0.167	0.185	1
Gtsf2	0.000607683	0.317483	0.138	0.116	1
Tut7	0.000626274	-0.252191	0.431	0.432	1
Ralb	0.000790074	-0.262113	0.232	0.245	1
Atp6v0d1	0.000938935	-0.270938	0.436	0.432	1
Plin2	0.000989676	-0.284965	0.273	0.283	1
Npc2	0.00102064	-0.309642	0.312	0.314	1
Elane	0.00140327	0.322995	0.141	0.119	1
Ighm	0.00168675	-0.36926	0.197	0.161	1
Ankfy1	0.00257864	-0.261762	0.178	0.193	1
Plekha2	0.00261502	-0.29786	0.165	0.177	1
Tmc6	0.00532586	-0.265653	0.2	0.21	1
Zdhhc18	0.00718321	-0.273127	0.243	0.25	1
Cbx3	0.00776315	0.309553	0.306	0.284	1
Jaml	0.00790668	-0.276007	0.086	0.1	1
Cd300ld	0.00831168	-0.391569	0.161	0.172	1
Msmo1	0.00923004	-0.25344	0.18	0.19	1
Ttc7	0.00983519	-0.287919	0.203	0.214	1
Trem1	0.0116004	-0.414791	0.302	0.301	1
5031439G07Rik	0.0121314	-0.253974	0.127	0.141	1
Dap	0.0146354	-0.258079	0.304	0.303	1
Cdk1	0.0175756	0.485351	0.276	0.263	1
Stx11	0.0330251	-0.327584	0.359	0.351	1
Adam8	0.034009	-0.317662	0.42	0.409	1
Mirt1	0.0354007	-0.362965	0.197	0.202	1
Ly6e	0.039183	-0.55109	0.254	0.254	1
Rabac1	0.0459755	-0.303894	0.41	0.394	1
Carhsp1	0.0512669	-0.257529	0.236	0.238	1
Mirt2	0.0596944	-0.327483	0.174	0.151	1
Pik3r6	0.0656318	-0.268529	0.12	0.126	1
Tgfbi	0.0831971	-0.337196	0.446	0.392	1
Dok3	0.0982588	-0.258083	0.374	0.355	1
Cyp4f18	0.0987519	-0.346457	0.231	0.229	1
Rrm2	0.108579	0.318366	0.251	0.244	1
Anks1b	0.11377	-0.25736	0.094	0.102	1
Fxyd5	0.147419	-0.316148	0.396	0.381	1
Zbtb7b	0.163444	-0.293908	0.252	0.243	1
Mien1	0.194816	-0.272788	0.181	0.181	1
Il1f9	0.294525	-0.268855	0.357	0.321	1
E230016K23Rik	0.489985	-0.259078	0.127	0.117	1
Trpm2	0.528872	-0.259414	0.149	0.137	1
Fgfr2	0.661302	-0.335873	0.302	0.296	1
Timp2	0.731547	-0.344556	0.293	0.266	1
Pde4d	0.742251	-0.31505	0.155	0.157	1
Pcna	0.875837	0.278909	0.263	0.269	1

[truncated: 5 more sheets: Fig. S8C, Fig. S9A, Fig. S9C, Table S1, Table S2]
